# Supplementary material for: Allosterically Regulated Guest Binding Determines Framework Symmetry for an FeII 4L4 Cage
Source: Angew Chem Int Ed Engl. 2023 Mar 28;62(18):e202301319. doi: 10.1002/anie.202301319 (PMC10947561; doi:10.1002/anie.202301319)
Supplement: Supplementary file 1 — Supporting Information [file ANIE-62-0-s002.cif]

 
data_xwc399_sq
# start Validation Reply Form
_vrf_THETM01_xwc399_sq
;
PROBLEM: The value of sine(theta_max)/wavelength is less than 0.550
RESPONSE: Disorder in the solvent region and extremely poor 
scattering power of the crystal does not allow for higher order data to be 
collected, even though using a synchrotron source.
;
_vrf_PLAT084_xwc399_sq
;
PROBLEM: High wR2 Value (i.e. > 0.25) ...................       0.37 Report
RESPONSE: The high wR2 reflects the flexibility of the structure and weak
crystal quality. Nevertheless geometry and ADP restraints ensure a 
chemically and physically meaningful structural model.
;
_vrf_PLAT088_xwc399_sq
;
PROBLEM: Poor Data / Parameter Ratio ....................       6.59 Note  
RESPONSE: With this structure we are clearly sailing into the macromolecular
domain of structures and have extensively used restraints in a macromolecular
fashion to compensate for limited observations.
;
_vrf_PLAT241_xwc399_sq
;
PROBLEM: High   'MainMol' Ueq as Compared to Neighbors of       N1_8 Check 
RESPONSE: The B level alert results from the high level of thermal motion 
round the NTf2 anions. The C level alerts of this type result
from the generally high level of thermal motion throughout the structure.
;
_vrf_PLAT242_xwc399_sq
;
PROBLEM: Low    'MainMol' Ueq as Compared to Neighbors of       S1_8 Check 
RESPONSE: The B level alert results from the high level of thermal motion 
round the NTf2 anions. The C level alerts of this type result
from the generally high level of thermal motion throughout the structure.
;
_vrf_PLAT260_xwc399_sq
;
PROBLEM: Large Average Ueq of Residue Including      S1_9      0.342 Check 
RESPONSE: The B level alert results from the high level of thermal motion 
round the NTf2 anions. The C level alerts of this type result
from the generally high level of thermal motion throughout the structure.
;
_vrf_PLAT341_xwc399_sq
;
PROBLEM: Low Bond Precision on  C-C Bonds ...............    0.01993 Ang.  
RESPONSE: The flexibility of the modelled structure is reflected in the low
precision of C-C bonds.
;
_vrf_PLAT431_xwc399_sq
;
PROBLEM: Short Inter HL..A Contact  Br71_4   ..O26_5    .       2.89 Ang.  
RESPONSE: This short intramolecular contact is in between the Br71_4 of 
ligand (RESI 4 FIT) and the oxygen atom O26_5 of ligand (RESI 5 FIT) or 
the Br70_6 of ligand (RESI 6 FIT) and the oxygen atom O1_12 of NTf2
(RESI 12 NTF). As inidicated by large displacement parameters in this 
structure, which results in higher uncertainty in the atomic positions 
and this short contact.
;
# end Validation Reply Form 
_audit_creation_method            'SHELXL-2014/7'
_shelx_SHELXL_version_number      '2014/7'
_chemical_name_systematic         ?
_chemical_name_common             ?
_chemical_melting_point           ?
_chemical_formula_moiety          ?
_chemical_formula_sum
 'C532 H406 Br24 F96 Fe8 N72 O119 S32' 
_chemical_formula_weight          14925.82

loop_
 _atom_type_symbol
 _atom_type_description
 _atom_type_scat_dispersion_real
 _atom_type_scat_dispersion_imag
 _atom_type_scat_source
 'C'  'C'   0.0033   0.0016
 'International Tables Vol C Tables 4.2.6.8 and 6.1.1.4'
 'H'  'H'   0.0000   0.0000
 'International Tables Vol C Tables 4.2.6.8 and 6.1.1.4'
 'N'  'N'   0.0061   0.0033
 'International Tables Vol C Tables 4.2.6.8 and 6.1.1.4'
 'O'  'O'   0.0106   0.0060
 'International Tables Vol C Tables 4.2.6.8 and 6.1.1.4'
 'S'  'S'   0.1246   0.1234
 'International Tables Vol C Tables 4.2.6.8 and 6.1.1.4'
 'Fe'  'Fe'   0.3463   0.8444
 'International Tables Vol C Tables 4.2.6.8 and 6.1.1.4'
 'Br'  'Br'  -0.2901   2.4595
 'International Tables Vol C Tables 4.2.6.8 and 6.1.1.4'
 'F'  'F'   0.0171   0.0103
 'International Tables Vol C Tables 4.2.6.8 and 6.1.1.4'
 
_space_group_crystal_system       monoclinic
_space_group_IT_number            13
_space_group_name_H-M_alt         'P 2/c'
_space_group_name_Hall            '-P 2yc'
 
_shelx_space_group_comment
;
The symmetry employed for this shelxl refinement is uniquely defined
by the following loop, which should always be used as a source of
symmetry information in preference to the above space-group names.
They are only intended as comments.
;
 
loop_
 _space_group_symop_operation_xyz
 'x, y, z'
 '-x, y, -z+1/2'
 '-x, -y, -z'
 'x, -y, z-1/2'
 
_cell_length_a                    38.8028(3)
_cell_length_b                    24.9335(2)
_cell_length_c                    35.8662(3)
_cell_angle_alpha                 90
_cell_angle_beta                  95.6700(10)
_cell_angle_gamma                 90
_cell_volume                      34530.4(5)
_cell_formula_units_Z             2
_cell_measurement_temperature     100(2)
_cell_measurement_reflns_used     82877
_cell_measurement_theta_max       21.927101630787014
_cell_measurement_theta_min       0.7047347001639793
 
_exptl_crystal_description        block
_exptl_crystal_colour             purple
_exptl_crystal_density_meas       ?
_exptl_crystal_density_method     ?
_exptl_crystal_density_diffrn     1.436          
_exptl_crystal_F_000              14956
_exptl_transmission_factor_min    ?
_exptl_transmission_factor_max    ?
_exptl_crystal_size_max           0.100
_exptl_crystal_size_mid           0.100
_exptl_crystal_size_min           0.100
_exptl_absorpt_coefficient_mu     1.747
_shelx_estimated_absorpt_T_min    0.845
_shelx_estimated_absorpt_T_max    0.845
_exptl_absorpt_correction_T_min   0.8927570321151475
_exptl_absorpt_correction_T_max   1.0
_exptl_absorpt_correction_type    empirical
_exptl_absorpt_process_details    ?
_exptl_absorpt_special_details    ?
_diffrn_ambient_temperature       100(2)
_diffrn_radiation_wavelength      0.6889
_diffrn_detector                  'Photon counting pixel array'
_diffrn_detector_type             'Dectris PILATUS 2M'
_diffrn_source                    Synchrotron
_diffrn_measurement_device        'Fixed \c 3-circle diffractometer'
_diffrn_measurement_device_type   'Fluid Film Devices'
_diffrn_measurement_method        'shutterless scans'
_diffrn_measurement_specimen_support 'MiTeGen MicroMount'
_diffrn_radiation_monochromator   'Silicon 111'
_diffrn_source_details            'Allan et al. (2017)'
_diffrn_source_type               'Diamond Light Source Beamline I19-1'
_diffrn_detector_area_resol_mean  ?
_diffrn_reflns_number             137627
_diffrn_reflns_av_unetI/netI      0.0917
_diffrn_reflns_av_R_equivalents   0.0659
_diffrn_reflns_limit_h_min        -35
_diffrn_reflns_limit_h_max        35
_diffrn_reflns_limit_k_min        -22
_diffrn_reflns_limit_k_max        22
_diffrn_reflns_limit_l_min        -32
_diffrn_reflns_limit_l_max        32
_diffrn_reflns_theta_min          0.511
_diffrn_reflns_theta_max          18.248
_diffrn_reflns_theta_full         18.248
_diffrn_measured_fraction_theta_max   0.998
_diffrn_measured_fraction_theta_full  0.998
_diffrn_reflns_Laue_measured_fraction_max    0.998
_diffrn_reflns_Laue_measured_fraction_full   0.998
_diffrn_reflns_point_group_measured_fraction_max   0.998
_diffrn_reflns_point_group_measured_fraction_full  0.998
_reflns_number_total              27151
_reflns_number_gt                 14325
_reflns_threshold_expression      'I > 2\s(I)'
_reflns_Friedel_coverage          0.000
_reflns_Friedel_fraction_max      .
_reflns_Friedel_fraction_full     .
 
_reflns_special_details
;
 Reflections were merged by SHELXL according to the crystal
 class for the calculation of statistics and refinement.
 
 Structure factors included contributions from the .fab file.
 
 _reflns_Friedel_fraction is defined as the number of unique
 Friedel pairs measured divided by the number that would be
 possible theoretically, ignoring centric projections and
 systematic absences.
;
 
_computing_data_collection        ?
_computing_cell_refinement        ?
_computing_data_reduction         ?
_computing_structure_solution     ?
_computing_structure_refinement 'SHELXL-2014/7 (Sheldrick, 2014)'
_computing_molecular_graphics     ?
_computing_publication_material   ?
_refine_special_details           ?
_refine_ls_structure_factor_coef  Fsqd
_refine_ls_matrix_type            full
_refine_ls_weighting_scheme       calc
_refine_ls_weighting_details
'w=1/[\s^2^(Fo^2^)+(0.2000P)^2^] where P=(Fo^2^+2Fc^2^)/3'
_atom_sites_solution_primary      ?
_atom_sites_solution_secondary    ?
_atom_sites_solution_hydrogens    geom
_refine_ls_hydrogen_treatment     constr
_refine_ls_extinction_method      none
_refine_ls_extinction_coef        .
_refine_ls_number_reflns          27151
_refine_ls_number_parameters      4124
_refine_ls_number_restraints      7318
_refine_ls_R_factor_all           0.1602
_refine_ls_R_factor_gt            0.1247
_refine_ls_wR_factor_ref          0.3721
_refine_ls_wR_factor_gt           0.3538
_refine_ls_goodness_of_fit_ref    1.295
_refine_ls_restrained_S_all       1.189
_refine_ls_shift/su_max           0.012
_refine_ls_shift/su_mean          0.000
 
loop_
 _atom_site_label
 _atom_site_type_symbol
 _atom_site_fract_x
 _atom_site_fract_y
 _atom_site_fract_z
 _atom_site_U_iso_or_equiv
 _atom_site_adp_type
 _atom_site_occupancy
 _atom_site_site_symmetry_order  
 _atom_site_calc_flag
 _atom_site_refinement_flags_posn
 _atom_site_refinement_flags_adp
 _atom_site_refinement_flags_occupancy
 _atom_site_disorder_assembly
 _atom_site_disorder_group
Fe1_1 Fe 0.92470(8) 0.11439(11) 0.55875(8) 0.0875(9) Uani 1 1 d . . . . .
Fe2_1 Fe 1.18874(8) 0.70630(12) 0.70318(8) 0.0900(9) Uani 1 1 d . . . . .
Fe1_2 Fe 0.66355(8) -0.04913(11) 0.65133(8) 0.0900(9) Uani 1 1 d . . . . .
Fe2_2 Fe 0.59450(8) 0.52431(11) 0.94430(7) 0.0868(9) Uani 1 1 d . . . . .
N1_3 N 0.9113(3) 0.1540(5) 0.5116(3) 0.088(4) Uani 1 1 d D U . . .
C2_3 C 0.8807(4) 0.1529(6) 0.4902(4) 0.099(4) Uani 1 1 d D U . . .
H2_3 H 0.8631 0.1296 0.4972 0.118 Uiso 1 1 calc R U . . .
C3_3 C 0.8740(3) 0.1843(6) 0.4586(4) 0.104(4) Uani 1 1 d D U . . .
H3_3 H 0.8521 0.1825 0.4443 0.124 Uiso 1 1 calc R U . . .
C4_3 C 0.8996(3) 0.2185(6) 0.4477(4) 0.099(4) Uani 1 1 d D U . . .
H4_3 H 0.8953 0.2415 0.4267 0.119 Uiso 1 1 calc R U . . .
C5_3 C 0.9315(3) 0.2176(5) 0.4688(3) 0.092(4) Uani 1 1 d D U . . .
C6_3 C 0.9370(3) 0.1850(5) 0.5004(3) 0.086(4) Uani 1 1 d D U . . .
C7_3 C 0.9700(4) 0.1774(6) 0.5230(4) 0.085(4) Uani 1 1 d D U . . .
H7_3 H 0.9899 0.1976 0.5185 0.102 Uiso 1 1 calc R U . . .
N8_3 N 0.9709(3) 0.1424(5) 0.5492(4) 0.086(3) Uani 1 1 d D U . . .
C9_3 C 1.0026(3) 0.1364(5) 0.5723(3) 0.086(3) Uani 1 1 d D U . . .
C10_3 C 1.0216(4) 0.1814(5) 0.5845(4) 0.091(4) Uani 1 1 d D U . . .
H10_3 H 1.0125 0.2162 0.5790 0.109 Uiso 1 1 calc R U . . .
C11_3 C 1.0536(3) 0.1759(5) 0.6045(4) 0.094(4) Uani 1 1 d D U . . .
H11_3 H 1.0663 0.2069 0.6131 0.113 Uiso 1 1 calc R U . . .
C12_3 C 1.0676(3) 0.1249(5) 0.6121(4) 0.092(3) Uani 1 1 d D U . . .
C13_3 C 1.0479(3) 0.0801(5) 0.6012(4) 0.084(4) Uani 1 1 d D U . . .
H13_3 H 1.0567 0.0452 0.6071 0.101 Uiso 1 1 calc R U . . .
C14_3 C 1.0155(3) 0.0858(5) 0.5819(4) 0.082(4) Uani 1 1 d D U . . .
H14_3 H 1.0020 0.0549 0.5750 0.099 Uiso 1 1 calc R U . . .
C15_3 C 1.1029(3) 0.1199(6) 0.6308(4) 0.097(4) Uani 1 1 d D U . . .
O16_3 O 1.1169(3) 0.1668(4) 0.6462(3) 0.092(3) Uani 1 1 d D U . . .
C17_3 C 1.1492(4) 0.1542(5) 0.6625(4) 0.100(4) Uani 1 1 d D U . . .
C18_3 C 1.1553(4) 0.1011(6) 0.6568(5) 0.110(4) Uani 1 1 d D U . . .
H18_3 H 1.1759 0.0821 0.6649 0.132 Uiso 1 1 calc R U . . .
C19_3 C 1.1258(4) 0.0798(6) 0.6370(5) 0.107(4) Uani 1 1 d D U . . .
H19_3 H 1.1225 0.0436 0.6292 0.128 Uiso 1 1 calc R U . . .
C20_3 C 1.1679(3) 0.1986(5) 0.6828(3) 0.092(3) Uani 1 1 d D U . . .
C21_3 C 1.1727(4) 0.2474(5) 0.6655(3) 0.094(3) Uani 1 1 d D U . . .
C22_3 C 1.1877(4) 0.2912(4) 0.6853(3) 0.089(3) Uani 1 1 d D U . . .
C23_3 C 1.1982(4) 0.2846(5) 0.7233(3) 0.092(3) Uani 1 1 d D U . . .
C24_3 C 1.1944(3) 0.2358(5) 0.7415(3) 0.088(3) Uani 1 1 d D U . . .
C25_3 C 1.1793(3) 0.1931(5) 0.7205(3) 0.094(3) Uani 1 1 d D U . . .
O26_3 O 1.1766(3) 0.1438(5) 0.7375(3) 0.101(4) Uani 1 1 d D U . . .
C27_3 C 1.1426(5) 0.1293(8) 0.7453(6) 0.113(6) Uani 1 1 d D U . . .
H27A_3 H 1.1267 0.1330 0.7225 0.170 Uiso 1 1 calc R U . . .
H27B_3 H 1.1352 0.1530 0.7648 0.170 Uiso 1 1 calc R U . . .
H27C_3 H 1.1426 0.0921 0.7540 0.170 Uiso 1 1 calc R U . . .
O28_3 O 1.1629(4) 0.2525(5) 0.6274(3) 0.101(4) Uani 1 1 d D U . . .
C29_3 C 1.1324(5) 0.2823(9) 0.6170(6) 0.133(7) Uani 1 1 d D U . . .
H29A_3 H 1.1253 0.2770 0.5903 0.200 Uiso 1 1 calc R U . . .
H29B_3 H 1.1369 0.3204 0.6219 0.200 Uiso 1 1 calc R U . . .
H29C_3 H 1.1139 0.2700 0.6317 0.200 Uiso 1 1 calc R U . . .
O30_3 O 1.2133(3) 0.3269(5) 0.7436(3) 0.100(3) Uani 1 1 d D U . . .
C31_3 C 1.1904(5) 0.3539(7) 0.7662(5) 0.114(6) Uani 1 1 d D U . . .
H31A_3 H 1.2028 0.3834 0.7797 0.170 Uiso 1 1 calc R U . . .
H31B_3 H 1.1821 0.3286 0.7842 0.170 Uiso 1 1 calc R U . . .
H31C_3 H 1.1706 0.3683 0.7502 0.170 Uiso 1 1 calc R U . . .
C32_3 C 1.1934(4) 0.3421(4) 0.6659(4) 0.091(3) Uani 1 1 d D U . . .
O33_3 O 1.1862(3) 0.3888(4) 0.6845(3) 0.092(3) Uani 1 1 d D U . . .
C34_3 C 1.1910(3) 0.4300(4) 0.6596(4) 0.093(3) Uani 1 1 d D U . . .
C35_3 C 1.2007(4) 0.4099(6) 0.6275(4) 0.094(4) Uani 1 1 d D U . . .
H35_3 H 1.2054 0.4300 0.6060 0.113 Uiso 1 1 calc R U . . .
C36_3 C 1.2028(4) 0.3535(6) 0.6312(4) 0.093(4) Uani 1 1 d D U . . .
H36_3 H 1.2094 0.3287 0.6132 0.112 Uiso 1 1 calc R U . . .
C37_3 C 1.1838(4) 0.4838(4) 0.6728(4) 0.095(3) Uani 1 1 d D U . . .
C38_3 C 1.1850(4) 0.5276(5) 0.6488(4) 0.098(4) Uani 1 1 d D U . . .
H38_3 H 1.1907 0.5225 0.6239 0.118 Uiso 1 1 calc R U . . .
C39_3 C 1.1779(4) 0.5784(5) 0.6613(4) 0.094(4) Uani 1 1 d D U . . .
H39_3 H 1.1791 0.6081 0.6448 0.113 Uiso 1 1 calc R U . . .
C40_3 C 1.1690(4) 0.5871(5) 0.6970(4) 0.094(4) Uani 1 1 d D U . . .
C41_3 C 1.1685(4) 0.5441(5) 0.7215(4) 0.094(4) Uani 1 1 d D U . . .
H41_3 H 1.1632 0.5496 0.7465 0.113 Uiso 1 1 calc R U . . .
C42_3 C 1.1758(4) 0.4930(5) 0.7091(4) 0.096(4) Uani 1 1 d D U . . .
H42_3 H 1.1754 0.4636 0.7260 0.115 Uiso 1 1 calc R U . . .
N43_3 N 1.1602(4) 0.6392(5) 0.7082(4) 0.096(4) Uani 1 1 d D U . . .
C44_3 C 1.1376(5) 0.6464(5) 0.7306(5) 0.102(4) Uani 1 1 d D U . . .
H44_3 H 1.1264 0.6166 0.7408 0.123 Uiso 1 1 calc R U . . .
C45_3 C 1.1290(3) 0.7010(5) 0.7406(4) 0.107(4) Uani 1 1 d D U . . .
C46_3 C 1.1027(3) 0.7169(5) 0.7620(4) 0.113(4) Uani 1 1 d D U . . .
C47_3 C 1.0962(4) 0.7711(5) 0.7668(4) 0.117(5) Uani 1 1 d D U . . .
H47_3 H 1.0784 0.7824 0.7814 0.141 Uiso 1 1 calc R U . . .
C48_3 C 1.1160(4) 0.8086(5) 0.7498(5) 0.118(5) Uani 1 1 d D U . . .
H48_3 H 1.1120 0.8459 0.7523 0.142 Uiso 1 1 calc R U . . .
C49_3 C 1.1419(4) 0.7898(6) 0.7293(4) 0.108(4) Uani 1 1 d D U . . .
H49_3 H 1.1555 0.8153 0.7176 0.129 Uiso 1 1 calc R U . . .
N50_3 N 1.1487(3) 0.7378(5) 0.7250(4) 0.105(4) Uani 1 1 d D U . . .
C51_3 C 1.2065(4) 0.2304(5) 0.7815(3) 0.091(3) Uani 1 1 d D U . . .
O52_3 O 1.1851(3) 0.2018(4) 0.8027(3) 0.089(3) Uani 1 1 d D U . . .
C53_3 C 1.2015(4) 0.2015(5) 0.8393(3) 0.092(3) Uani 1 1 d D U . . .
C54_3 C 1.2313(4) 0.2290(6) 0.8409(4) 0.093(4) Uani 1 1 d D U . . .
H54_3 H 1.2470 0.2351 0.8625 0.111 Uiso 1 1 calc R U . . .
C55_3 C 1.2348(4) 0.2472(6) 0.8037(4) 0.093(4) Uani 1 1 d D U . . .
H55_3 H 1.2535 0.2674 0.7960 0.111 Uiso 1 1 calc R U . . .
C56_3 C 1.1831(3) 0.1687(5) 0.8648(3) 0.090(4) Uani 1 1 d D U . . .
C57_3 C 1.1912(4) 0.1710(6) 0.9032(3) 0.095(4) Uani 1 1 d D U . . .
H57_3 H 1.2099 0.1929 0.9132 0.114 Uiso 1 1 calc R U . . .
C58_3 C 1.1726(4) 0.1420(6) 0.9271(4) 0.095(4) Uani 1 1 d D U . . .
H58_3 H 1.1784 0.1440 0.9535 0.114 Uiso 1 1 calc R U . . .
C59_3 C 1.1453(4) 0.1099(5) 0.9124(4) 0.095(4) Uani 1 1 d D U . . .
C60_3 C 1.1378(4) 0.1054(6) 0.8740(4) 0.102(4) Uani 1 1 d D U . . .
H60_3 H 1.1199 0.0820 0.8640 0.122 Uiso 1 1 calc R U . . .
C61_3 C 1.1565(4) 0.1350(6) 0.8502(4) 0.098(4) Uani 1 1 d D U . . .
H61_3 H 1.1511 0.1324 0.8239 0.118 Uiso 1 1 calc R U . . .
N62_3 N 1.1220(4) 0.0846(5) 0.9348(4) 0.096(4) Uani 1 1 d D U . . .
C63_3 C 1.1281(4) 0.0376(6) 0.9485(5) 0.101(4) Uani 1 1 d D U . . .
H63_3 H 1.1486 0.0183 0.9446 0.121 Uiso 1 1 calc R U . . .
C64_3 C 1.1016(3) 0.0158(4) 0.9703(4) 0.104(4) Uani 1 1 d D U . . .
C65_3 C 1.1032(3) -0.0322(4) 0.9902(4) 0.114(4) Uani 1 1 d D U . . .
C66_3 C 1.0773(4) -0.0458(6) 1.0122(5) 0.118(5) Uani 1 1 d D U . . .
H66_3 H 1.0779 -0.0788 1.0256 0.141 Uiso 1 1 calc R U . . .
C67_3 C 1.0502(4) -0.0098(6) 1.0143(5) 0.114(4) Uani 1 1 d D U . . .
H67_3 H 1.0324 -0.0168 1.0301 0.137 Uiso 1 1 calc R U . . .
C68_3 C 1.0496(4) 0.0363(6) 0.9931(5) 0.106(4) Uani 1 1 d D U . . .
H68_3 H 1.0306 0.0603 0.9940 0.127 Uiso 1 1 calc R U . . .
N69_3 N 1.0742(3) 0.0491(5) 0.9711(4) 0.097(4) Uani 1 1 d D U . . .
Br70_3 Br 0.96814(6) 0.26003(9) 0.45417(6) 0.1025(8) Uani 1 1 d D . . . .
Br71_3 Br 1.07580(8) 0.66474(12) 0.78482(9) 0.1511(11) Uani 1 1 d D . . . .
Br72_3 Br 1.14117(9) -0.07862(12) 0.98826(12) 0.1866(16) Uani 1 1 d D . . . .
N1_4 N 0.9418(4) 0.0808(5) 0.6065(3) 0.102(4) Uani 1 1 d D U . . .
C2_4 C 0.9486(5) 0.0295(6) 0.6144(4) 0.110(4) Uani 1 1 d D U . . .
H2_4 H 0.9453 0.0045 0.5944 0.132 Uiso 1 1 calc R U . . .
C3_4 C 0.9601(5) 0.0100(5) 0.6496(4) 0.118(5) Uani 1 1 d D U . . .
H3_4 H 0.9645 -0.0271 0.6535 0.141 Uiso 1 1 calc R U . . .
C4_4 C 0.9648(5) 0.0463(5) 0.6790(4) 0.125(5) Uani 1 1 d D U . . .
H4_4 H 0.9731 0.0349 0.7035 0.150 Uiso 1 1 calc R U . . .
C5_4 C 0.9572(4) 0.1001(5) 0.6713(3) 0.122(5) Uani 1 1 d D U . . .
C6_4 C 0.9462(4) 0.1167(5) 0.6350(3) 0.110(4) Uani 1 1 d D U . . .
C7_4 C 0.9372(5) 0.1722(5) 0.6247(5) 0.107(4) Uani 1 1 d D U . . .
H7_4 H 0.9418 0.2009 0.6419 0.129 Uiso 1 1 calc R U . . .
N8_4 N 0.9229(4) 0.1803(5) 0.5913(4) 0.099(4) Uani 1 1 d D U . . .
C9_4 C 0.9161(4) 0.2335(4) 0.5795(4) 0.096(4) Uani 1 1 d D U . . .
C10_4 C 0.8849(4) 0.2451(5) 0.5593(4) 0.098(4) Uani 1 1 d D U . . .
H10_4 H 0.8687 0.2173 0.5527 0.117 Uiso 1 1 calc R U . . .
C11_4 C 0.8772(4) 0.2973(5) 0.5487(4) 0.096(4) Uani 1 1 d D U . . .
H11_4 H 0.8556 0.3052 0.5350 0.116 Uiso 1 1 calc R U . . .
C12_4 C 0.9009(4) 0.3389(4) 0.5580(4) 0.089(3) Uani 1 1 d D U . . .
C13_4 C 0.9328(4) 0.3263(5) 0.5772(4) 0.092(4) Uani 1 1 d D U . . .
H13_4 H 0.9495 0.3537 0.5828 0.110 Uiso 1 1 calc R U . . .
C14_4 C 0.9404(4) 0.2739(5) 0.5881(4) 0.096(4) Uani 1 1 d D U . . .
H14_4 H 0.9621 0.2656 0.6015 0.115 Uiso 1 1 calc R U . . .
C15_4 C 0.8920(4) 0.3939(4) 0.5471(4) 0.088(3) Uani 1 1 d D U . . .
O16_4 O 0.9152(3) 0.4337(4) 0.5595(3) 0.087(3) Uani 1 1 d D U . . .
C17_4 C 0.9008(3) 0.4814(4) 0.5461(4) 0.086(3) Uani 1 1 d D U . . .
C18_4 C 0.8701(4) 0.4718(6) 0.5266(4) 0.089(4) Uani 1 1 d D U . . .
H18_4 H 0.8549 0.4978 0.5145 0.107 Uiso 1 1 calc R U . . .
C19_4 C 0.8644(4) 0.4154(6) 0.5273(4) 0.090(4) Uani 1 1 d D U . . .
H19_4 H 0.8448 0.3967 0.5160 0.108 Uiso 1 1 calc R U . . .
C20_4 C 0.9194(3) 0.5314(4) 0.5565(4) 0.084(3) Uani 1 1 d D U . . .
C21_4 C 0.9013(3) 0.5773(4) 0.5651(4) 0.088(3) Uani 1 1 d D U . . .
C22_4 C 0.9186(3) 0.6256(4) 0.5738(3) 0.083(3) Uani 1 1 d D U . . .
C23_4 C 0.9544(3) 0.6281(5) 0.5723(3) 0.080(3) Uani 1 1 d D U . . .
C24_4 C 0.9727(3) 0.5828(5) 0.5633(3) 0.082(3) Uani 1 1 d D U . . .
C25_4 C 0.9551(3) 0.5345(5) 0.5562(4) 0.083(3) Uani 1 1 d D U . . .
O26_4 O 0.9734(3) 0.4895(4) 0.5480(3) 0.087(3) Uani 1 1 d D U . . .
C27_4 C 0.9911(5) 0.4650(7) 0.5803(5) 0.099(6) Uani 1 1 d D U . . .
H27A_4 H 1.0029 0.4326 0.5729 0.148 Uiso 1 1 calc R U . . .
H27B_4 H 0.9744 0.4555 0.5980 0.148 Uiso 1 1 calc R U . . .
H27C_4 H 1.0081 0.4902 0.5923 0.148 Uiso 1 1 calc R U . . .
O28_4 O 0.8659(3) 0.5728(5) 0.5640(4) 0.097(3) Uani 1 1 d D U . . .
C29_4 C 0.8466(6) 0.6083(8) 0.5381(6) 0.138(7) Uani 1 1 d D U . . .
H29A_4 H 0.8537 0.6454 0.5436 0.207 Uiso 1 1 calc R U . . .
H29B_4 H 0.8218 0.6044 0.5405 0.207 Uiso 1 1 calc R U . . .
H29C_4 H 0.8512 0.5992 0.5124 0.207 Uiso 1 1 calc R U . . .
O30_4 O 0.9712(3) 0.6764(4) 0.5787(3) 0.081(3) Uani 1 1 d D U . . .
C31_4 C 0.9800(5) 0.6874(7) 0.6174(4) 0.091(5) Uani 1 1 d D U . . .
H31A_4 H 0.9879 0.7246 0.6204 0.136 Uiso 1 1 calc R U . . .
H31B_4 H 0.9986 0.6632 0.6273 0.136 Uiso 1 1 calc R U . . .
H31C_4 H 0.9597 0.6819 0.6311 0.136 Uiso 1 1 calc R U . . .
C32_4 C 0.8997(3) 0.6725(5) 0.5862(4) 0.089(3) Uani 1 1 d D U . . .
O33_4 O 0.8779(3) 0.6605(4) 0.6129(3) 0.087(3) Uani 1 1 d D U . . .
C34_4 C 0.8629(3) 0.7084(5) 0.6226(3) 0.092(3) Uani 1 1 d D U . . .
C35_4 C 0.8753(4) 0.7485(6) 0.6030(4) 0.097(4) Uani 1 1 d D U . . .
H35_4 H 0.8696 0.7854 0.6045 0.117 Uiso 1 1 calc R U . . .
C36_4 C 0.8987(4) 0.7255(6) 0.5796(4) 0.097(4) Uani 1 1 d D U . . .
H36_4 H 0.9113 0.7442 0.5623 0.116 Uiso 1 1 calc R U . . .
C37_4 C 0.8393(3) 0.7022(5) 0.6515(3) 0.091(3) Uani 1 1 d D U . . .
C38_4 C 0.8308(4) 0.6513(5) 0.6633(4) 0.090(4) Uani 1 1 d D U . . .
H38_4 H 0.8379 0.6207 0.6502 0.108 Uiso 1 1 calc R U . . .
C39_4 C 0.8121(4) 0.6444(5) 0.6938(4) 0.089(4) Uani 1 1 d D U . . .
H39_4 H 0.8059 0.6094 0.7012 0.107 Uiso 1 1 calc R U . . .
C40_4 C 0.8026(3) 0.6882(6) 0.7134(3) 0.090(3) Uani 1 1 d D U . . .
C41_4 C 0.8090(4) 0.7399(5) 0.7005(4) 0.090(4) Uani 1 1 d D U . . .
H41_4 H 0.8007 0.7702 0.7129 0.108 Uiso 1 1 calc R U . . .
C42_4 C 0.8275(4) 0.7469(5) 0.6698(4) 0.091(4) Uani 1 1 d D U . . .
H42_4 H 0.8321 0.7820 0.6613 0.109 Uiso 1 1 calc R U . . .
N43_4 N 0.7866(4) 0.6830(6) 0.7470(3) 0.088(3) Uani 1 1 d D U . . .
C44_4 C 0.7639(4) 0.6475(7) 0.7503(4) 0.089(4) Uani 1 1 d D U . . .
H44_4 H 0.7552 0.6257 0.7298 0.106 Uiso 1 1 calc R U . . .
C45_4 C 0.7516(3) 0.6417(5) 0.7872(3) 0.089(3) Uani 1 1 d D U . . .
C46_4 C 0.7226(3) 0.6129(5) 0.7951(3) 0.092(4) Uani 1 1 d D U . . .
C47_4 C 0.7126(4) 0.6120(6) 0.8313(3) 0.095(4) Uani 1 1 d D U . . .
H47_4 H 0.6926 0.5928 0.8369 0.114 Uiso 1 1 calc R U . . .
C48_4 C 0.7326(4) 0.6399(6) 0.8588(3) 0.095(4) Uani 1 1 d D U . . .
H48_4 H 0.7265 0.6406 0.8838 0.114 Uiso 1 1 calc R U . . .
C49_4 C 0.7614(4) 0.6667(6) 0.8493(4) 0.095(4) Uani 1 1 d D U . . .
H49_4 H 0.7752 0.6851 0.8686 0.114 Uiso 1 1 calc R U . . .
N50_4 N 0.7712(3) 0.6684(5) 0.8146(3) 0.091(4) Uani 1 1 d D U . . .
C51_4 C 1.0096(3) 0.5860(5) 0.5572(4) 0.085(3) Uani 1 1 d D U . . .
O52_4 O 1.0309(3) 0.6147(4) 0.5822(3) 0.083(3) Uani 1 1 d D U . . .
C53_4 C 1.0635(3) 0.6127(5) 0.5695(4) 0.086(3) Uani 1 1 d D U . . .
C54_4 C 1.0620(4) 0.5828(6) 0.5378(4) 0.090(4) Uani 1 1 d D U . . .
H54_4 H 1.0808 0.5749 0.5236 0.108 Uiso 1 1 calc R U . . .
C55_4 C 1.0280(4) 0.5658(6) 0.5301(4) 0.092(4) Uani 1 1 d D U . . .
H55_4 H 1.0192 0.5440 0.5096 0.111 Uiso 1 1 calc R U . . .
C56_4 C 1.0905(3) 0.6435(5) 0.5907(3) 0.083(3) Uani 1 1 d D U . . .
C57_4 C 1.0841(3) 0.6683(6) 0.6240(4) 0.089(4) Uani 1 1 d D U . . .
H57_4 H 1.0618 0.6656 0.6328 0.107 Uiso 1 1 calc R U . . .
C58_4 C 1.1100(4) 0.6971(6) 0.6445(4) 0.093(4) Uani 1 1 d D U . . .
H58_4 H 1.1058 0.7130 0.6677 0.112 Uiso 1 1 calc R U . . .
C59_4 C 1.1421(3) 0.7026(5) 0.6310(4) 0.093(4) Uani 1 1 d D U . . .
C60_4 C 1.1483(3) 0.6792(6) 0.5971(4) 0.092(4) Uani 1 1 d D U . . .
H60_4 H 1.1702 0.6835 0.5877 0.110 Uiso 1 1 calc R U . . .
C61_4 C 1.1225(3) 0.6496(6) 0.5771(4) 0.086(4) Uani 1 1 d D U . . .
H61_4 H 1.1267 0.6334 0.5540 0.103 Uiso 1 1 calc R U . . .
N62_4 N 1.1686(4) 0.7300(6) 0.6536(4) 0.099(4) Uani 1 1 d D U . . .
C63_4 C 1.1828(4) 0.7706(7) 0.6402(4) 0.106(4) Uani 1 1 d D U . . .
H63_4 H 1.1758 0.7839 0.6158 0.127 Uiso 1 1 calc R U . . .
C64_4 C 1.2107(3) 0.7956(5) 0.6647(3) 0.112(4) Uani 1 1 d D U . . .
C65_4 C 1.2320(4) 0.8371(6) 0.6546(3) 0.127(5) Uani 1 1 d D U . . .
C66_4 C 1.2579(4) 0.8572(7) 0.6805(4) 0.132(5) Uani 1 1 d D U . . .
H66_4 H 1.2723 0.8859 0.6741 0.159 Uiso 1 1 calc R U . . .
C67_4 C 1.2621(4) 0.8342(7) 0.7159(4) 0.122(5) Uani 1 1 d D U . . .
H67_4 H 1.2792 0.8471 0.7345 0.146 Uiso 1 1 calc R U . . .
C68_4 C 1.2407(4) 0.7920(7) 0.7233(4) 0.108(4) Uani 1 1 d D U . . .
H68_4 H 1.2443 0.7754 0.7472 0.130 Uiso 1 1 calc R U . . .
N69_4 N 1.2154(4) 0.7729(5) 0.6991(3) 0.101(4) Uani 1 1 d D U . . .
Br70_4 Br 0.95985(18) 0.15044(15) 0.71044(9) 0.268(3) Uani 1 1 d D . . . .
Br71_4 Br 0.69638(6) 0.57366(8) 0.75714(5) 0.0960(7) Uani 1 1 d D . . . .
Br72_4 Br 1.22685(15) 0.8630(2) 0.60482(11) 0.284(3) Uani 1 1 d D . . . .
N1_5 N 0.6004(3) 0.5855(5) 0.9794(3) 0.090(3) Uani 1 1 d D U . . .
C2_5 C 0.5820(4) 0.5963(6) 1.0083(4) 0.091(4) Uani 1 1 d D U . . .
H2_5 H 0.5634 0.5730 1.0128 0.110 Uiso 1 1 calc R U . . .
C3_5 C 0.5887(4) 0.6394(6) 1.0317(4) 0.094(4) Uani 1 1 d D U . . .
H3_5 H 0.5751 0.6455 1.0519 0.112 Uiso 1 1 calc R U . . .
C4_5 C 0.6156(4) 0.6739(6) 1.0257(4) 0.096(4) Uani 1 1 d D U . . .
H4_5 H 0.6207 0.7042 1.0413 0.115 Uiso 1 1 calc R U . . .
C5_5 C 0.6348(3) 0.6624(4) 0.9962(3) 0.094(4) Uani 1 1 d D U . . .
C6_5 C 0.6272(3) 0.6180(4) 0.9733(3) 0.089(3) Uani 1 1 d D U . . .
C7_5 C 0.6461(4) 0.6004(6) 0.9422(4) 0.089(4) Uani 1 1 d D U . . .
H7_5 H 0.6657 0.6190 0.9349 0.107 Uiso 1 1 calc R U . . .
N8_5 N 0.6339(4) 0.5574(5) 0.9253(3) 0.085(3) Uani 1 1 d D U . . .
C9_5 C 0.6506(4) 0.5372(5) 0.8947(3) 0.085(3) Uani 1 1 d D U . . .
C10_5 C 0.6326(3) 0.5341(6) 0.8595(3) 0.085(4) Uani 1 1 d D U . . .
H10_5 H 0.6107 0.5509 0.8549 0.102 Uiso 1 1 calc R U . . .
C11_5 C 0.6464(3) 0.5067(6) 0.8308(3) 0.083(4) Uani 1 1 d D U . . .
H11_5 H 0.6337 0.5052 0.8068 0.100 Uiso 1 1 calc R U . . .
C12_5 C 0.6782(3) 0.4813(5) 0.8366(3) 0.080(3) Uani 1 1 d D U . . .
C13_5 C 0.6972(3) 0.4876(6) 0.8715(3) 0.082(4) Uani 1 1 d D U . . .
H13_5 H 0.7198 0.4725 0.8757 0.099 Uiso 1 1 calc R U . . .
C14_5 C 0.6836(4) 0.5157(6) 0.8999(3) 0.084(4) Uani 1 1 d D U . . .
H14_5 H 0.6971 0.5202 0.9232 0.101 Uiso 1 1 calc R U . . .
C15_5 C 0.6918(4) 0.4489(5) 0.8073(3) 0.081(3) Uani 1 1 d D U . . .
O16_5 O 0.6720(3) 0.4484(4) 0.7731(3) 0.079(3) Uani 1 1 d D U . . .
C17_5 C 0.6903(4) 0.4187(5) 0.7494(3) 0.083(3) Uani 1 1 d D U . . .
C18_5 C 0.7201(4) 0.4005(6) 0.7677(4) 0.087(4) Uani 1 1 d D U . . .
H18_5 H 0.7371 0.3788 0.7579 0.104 Uiso 1 1 calc R U . . .
C19_5 C 0.7206(4) 0.4204(6) 0.8050(4) 0.087(4) Uani 1 1 d D U . . .
H19_5 H 0.7383 0.4145 0.8248 0.104 Uiso 1 1 calc R U . . .
C20_5 C 0.6757(3) 0.4143(5) 0.7101(3) 0.082(3) Uani 1 1 d D U . . .
C21_5 C 0.6820(4) 0.3678(5) 0.6898(3) 0.084(3) Uani 1 1 d D U . . .
C22_5 C 0.6732(3) 0.3642(4) 0.6511(3) 0.081(3) Uani 1 1 d D U . . .
C23_5 C 0.6573(3) 0.4084(4) 0.6324(3) 0.083(3) Uani 1 1 d D U . . .
C24_5 C 0.6492(3) 0.4541(4) 0.6521(3) 0.082(3) Uani 1 1 d D U . . .
C25_5 C 0.6587(3) 0.4571(5) 0.6910(3) 0.083(3) Uani 1 1 d D U . . .
O26_5 O 0.6519(3) 0.5040(4) 0.7095(3) 0.084(3) Uani 1 1 d D U . . .
C27_5 C 0.6179(4) 0.5067(8) 0.7206(5) 0.101(6) Uani 1 1 d D U . . .
H27A_5 H 0.6012 0.5093 0.6983 0.152 Uiso 1 1 calc R U . . .
H27B_5 H 0.6158 0.5383 0.7364 0.152 Uiso 1 1 calc R U . . .
H27C_5 H 0.6132 0.4743 0.7347 0.152 Uiso 1 1 calc R U . . .
O28_5 O 0.6986(3) 0.3249(4) 0.7077(3) 0.089(3) Uani 1 1 d D U . . .
C29_5 C 0.6778(5) 0.2952(7) 0.7311(5) 0.106(6) Uani 1 1 d D U . . .
H29A_5 H 0.6922 0.2683 0.7452 0.158 Uiso 1 1 calc R U . . .
H29B_5 H 0.6591 0.2773 0.7155 0.158 Uiso 1 1 calc R U . . .
H29C_5 H 0.6680 0.3196 0.7486 0.158 Uiso 1 1 calc R U . . .
O30_5 O 0.6495(3) 0.4036(4) 0.5943(3) 0.089(3) Uani 1 1 d D U . . .
C31_5 C 0.6630(6) 0.4431(7) 0.5711(5) 0.103(6) Uani 1 1 d D U . . .
H31A_5 H 0.6456 0.4710 0.5651 0.154 Uiso 1 1 calc R U . . .
H31B_5 H 0.6690 0.4263 0.5479 0.154 Uiso 1 1 calc R U . . .
H31C_5 H 0.6838 0.4592 0.5844 0.154 Uiso 1 1 calc R U . . .
C32_5 C 0.6799(4) 0.3150(4) 0.6302(3) 0.084(3) Uani 1 1 d D U . . .
O33_5 O 0.6689(3) 0.2677(4) 0.6453(3) 0.085(3) Uani 1 1 d D U . . .
C34_5 C 0.6757(3) 0.2284(4) 0.6199(4) 0.087(3) Uani 1 1 d D U . . .
C35_5 C 0.6904(4) 0.2499(6) 0.5913(4) 0.087(4) Uani 1 1 d D U . . .
H35_5 H 0.6974 0.2312 0.5702 0.105 Uiso 1 1 calc R U . . .
C36_5 C 0.6937(4) 0.3056(6) 0.5980(4) 0.087(4) Uani 1 1 d D U . . .
H36_5 H 0.7037 0.3312 0.5827 0.105 Uiso 1 1 calc R U . . .
C37_5 C 0.6666(4) 0.1738(4) 0.6295(3) 0.089(3) Uani 1 1 d D U . . .
C38_5 C 0.6537(4) 0.1617(5) 0.6633(3) 0.091(4) Uani 1 1 d D U . . .
H38_5 H 0.6523 0.1893 0.6814 0.109 Uiso 1 1 calc R U . . .
C39_5 C 0.6428(4) 0.1106(5) 0.6712(4) 0.090(4) Uani 1 1 d D U . . .
H39_5 H 0.6331 0.1035 0.6940 0.108 Uiso 1 1 calc R U . . .
C40_5 C 0.6460(3) 0.0696(4) 0.6457(4) 0.089(3) Uani 1 1 d D U . . .
C41_5 C 0.6594(4) 0.0807(5) 0.6123(4) 0.094(4) Uani 1 1 d D U . . .
H41_5 H 0.6616 0.0527 0.5947 0.112 Uiso 1 1 calc R U . . .
C42_5 C 0.6696(4) 0.1322(5) 0.6041(4) 0.093(4) Uani 1 1 d D U . . .
H42_5 H 0.6787 0.1393 0.5809 0.111 Uiso 1 1 calc R U . . .
N43_5 N 0.6337(4) 0.0176(5) 0.6513(4) 0.092(4) Uani 1 1 d D U . . .
C44_5 C 0.6078(4) 0.0099(5) 0.6692(5) 0.099(4) Uani 1 1 d D U . . .
H44_5 H 0.5948 0.0394 0.6770 0.119 Uiso 1 1 calc R U . . .
C45_5 C 0.5981(3) -0.0448(5) 0.6778(4) 0.101(4) Uani 1 1 d D U . . .
C46_5 C 0.5674(3) -0.0605(5) 0.6916(4) 0.109(4) Uani 1 1 d D U . . .
C47_5 C 0.5614(4) -0.1136(5) 0.6997(5) 0.111(4) Uani 1 1 d D U . . .
H47_5 H 0.5405 -0.1246 0.7091 0.133 Uiso 1 1 calc R U . . .
C48_5 C 0.5872(4) -0.1501(5) 0.6937(5) 0.110(4) Uani 1 1 d D U . . .
H48_5 H 0.5846 -0.1870 0.6996 0.132 Uiso 1 1 calc R U . . .
C49_5 C 0.6167(4) -0.1324(6) 0.6790(5) 0.103(4) Uani 1 1 d D U . . .
H49_5 H 0.6338 -0.1581 0.6741 0.124 Uiso 1 1 calc R U . . .
N50_5 N 0.6225(3) -0.0812(5) 0.6714(4) 0.099(4) Uani 1 1 d D U . . .
C51_5 C 0.6280(3) 0.4969(5) 0.6335(3) 0.086(3) Uani 1 1 d D U . . .
O52_5 O 0.5975(3) 0.4795(4) 0.6140(3) 0.084(3) Uani 1 1 d D U . . .
C53_5 C 0.5797(3) 0.5246(5) 0.6011(3) 0.086(3) Uani 1 1 d D U . . .
C54_5 C 0.5986(4) 0.5683(6) 0.6120(4) 0.093(4) Uani 1 1 d D U . . .
H54_5 H 0.5924 0.6046 0.6067 0.111 Uiso 1 1 calc R U . . .
C55_5 C 0.6289(4) 0.5503(6) 0.6324(4) 0.094(4) Uani 1 1 d D U . . .
H55_5 H 0.6470 0.5724 0.6436 0.112 Uiso 1 1 calc R U . . .
C56_5 C 0.5459(3) 0.5147(5) 0.5808(3) 0.088(3) Uani 1 1 d D U . . .
C57_5 C 0.5327(3) 0.4628(5) 0.5783(4) 0.089(4) Uani 1 1 d D U . . .
H57_5 H 0.5464 0.4337 0.5883 0.107 Uiso 1 1 calc R U . . .
C58_5 C 0.4996(4) 0.4530(5) 0.5612(4) 0.089(4) Uani 1 1 d D U . . .
H58_5 H 0.4906 0.4176 0.5599 0.106 Uiso 1 1 calc R U . . .
C59_5 C 0.4798(3) 0.4955(6) 0.5462(4) 0.087(3) Uani 1 1 d D U . . .
C60_5 C 0.4932(3) 0.5470(5) 0.5472(4) 0.091(4) Uani 1 1 d D U . . .
H60_5 H 0.4798 0.5757 0.5361 0.109 Uiso 1 1 calc R U . . .
C61_5 C 0.5261(3) 0.5567(5) 0.5644(4) 0.090(4) Uani 1 1 d D U . . .
H61_5 H 0.5352 0.5921 0.5650 0.108 Uiso 1 1 calc R U . . .
N62_5 N 0.4447(3) 0.4878(5) 0.5335(4) 0.083(3) Uani 1 1 d D U . . .
C63_5 C 0.4345(3) 0.4465(7) 0.5143(4) 0.088(4) Uani 1 1 d D U . . .
H63_5 H 0.4508 0.4216 0.5062 0.106 Uiso 1 1 calc R U . . .
C64_5 C 0.3972(3) 0.4386(4) 0.5050(3) 0.087(4) Uani 1 1 d D U . . .
C65_5 C 0.3815(3) 0.3974(4) 0.4833(3) 0.091(4) Uani 1 1 d D U . . .
C66_5 C 0.3462(3) 0.3995(5) 0.4723(4) 0.095(4) Uani 1 1 d D U . . .
H66_5 H 0.3351 0.3721 0.4570 0.114 Uiso 1 1 calc R U . . .
C67_5 C 0.3276(3) 0.4426(6) 0.4841(4) 0.095(4) Uani 1 1 d D U . . .
H67_5 H 0.3035 0.4460 0.4764 0.114 Uiso 1 1 calc R U . . .
C68_5 C 0.3443(4) 0.4806(6) 0.5073(4) 0.092(4) Uani 1 1 d D U . . .
H68_5 H 0.3311 0.5091 0.5162 0.110 Uiso 1 1 calc R U . . .
N69_5 N 0.3784(3) 0.4792(5) 0.5178(3) 0.085(3) Uani 1 1 d D U . . .
Br70_5 Br 0.67172(8) 0.70825(10) 0.98729(7) 0.1322(10) Uani 1 1 d D . . . .
Br71_5 Br 0.53319(8) -0.00943(12) 0.70006(10) 0.1508(11) Uani 1 1 d D . . . .
Br72_5 Br 0.40801(7) 0.33848(9) 0.46879(6) 0.1096(8) Uani 1 1 d D . . . .
N1_6 N 0.5642(4) 0.5616(5) 0.9049(3) 0.102(4) Uani 1 1 d D U . . .
C2_6 C 0.5562(4) 0.6138(6) 0.9029(4) 0.109(4) Uani 1 1 d D U . . .
H2_6 H 0.5678 0.6375 0.9206 0.131 Uiso 1 1 calc R U . . .
C3_6 C 0.5320(5) 0.6347(5) 0.8760(5) 0.123(5) Uani 1 1 d D U . . .
H3_6 H 0.5277 0.6722 0.8749 0.147 Uiso 1 1 calc R U . . .
C4_6 C 0.5139(4) 0.6003(5) 0.8507(5) 0.134(5) Uani 1 1 d D U . . .
H4_6 H 0.4966 0.6135 0.8324 0.160 Uiso 1 1 calc R U . . .
C5_6 C 0.5218(3) 0.5461(5) 0.8531(4) 0.126(5) Uani 1 1 d D U . . .
C6_6 C 0.5477(3) 0.5277(5) 0.8796(4) 0.111(4) Uani 1 1 d D U . . .
C7_6 C 0.5615(5) 0.4734(5) 0.8828(5) 0.105(4) Uani 1 1 d D U . . .
H7_6 H 0.5520 0.4458 0.8667 0.126 Uiso 1 1 calc R U . . .
N8_6 N 0.5863(4) 0.4636(5) 0.9074(4) 0.098(4) Uani 1 1 d D U . . .
C9_6 C 0.5990(4) 0.4107(5) 0.9128(4) 0.096(4) Uani 1 1 d D U . . .
C10_6 C 0.5763(4) 0.3674(5) 0.9110(4) 0.098(4) Uani 1 1 d D U . . .
H10_6 H 0.5523 0.3730 0.9045 0.118 Uiso 1 1 calc R U . . .
C11_6 C 0.5888(4) 0.3161(5) 0.9188(4) 0.095(4) Uani 1 1 d D U . . .
H11_6 H 0.5733 0.2865 0.9171 0.113 Uiso 1 1 calc R U . . .
C12_6 C 0.6239(4) 0.3078(4) 0.9292(4) 0.094(4) Uani 1 1 d D U . . .
C13_6 C 0.6465(3) 0.3510(5) 0.9293(4) 0.095(4) Uani 1 1 d D U . . .
H13_6 H 0.6706 0.3453 0.9350 0.114 Uiso 1 1 calc R U . . .
C14_6 C 0.6343(4) 0.4022(5) 0.9212(4) 0.096(4) Uani 1 1 d D U . . .
H14_6 H 0.6499 0.4315 0.9213 0.116 Uiso 1 1 calc R U . . .
C15_6 C 0.6364(4) 0.2541(4) 0.9397(4) 0.098(4) Uani 1 1 d D U . . .
O16_6 O 0.6126(3) 0.2134(4) 0.9338(3) 0.094(3) Uani 1 1 d D U . . .
C17_6 C 0.6301(4) 0.1671(5) 0.9449(4) 0.101(4) Uani 1 1 d D U . . .
C18_6 C 0.6634(4) 0.1778(6) 0.9570(5) 0.108(4) Uani 1 1 d D U . . .
H18_6 H 0.6807 0.1527 0.9659 0.129 Uiso 1 1 calc R U . . .
C19_6 C 0.6674(4) 0.2338(6) 0.9538(5) 0.107(4) Uani 1 1 d D U . . .
H19_6 H 0.6880 0.2537 0.9603 0.129 Uiso 1 1 calc R U . . .
C20_6 C 0.6091(3) 0.1179(4) 0.9409(4) 0.097(3) Uani 1 1 d D U . . .
C21_6 C 0.6198(4) 0.0741(5) 0.9207(4) 0.103(3) Uani 1 1 d D U . . .
C22_6 C 0.5997(3) 0.0282(5) 0.9155(3) 0.099(3) Uani 1 1 d D U . . .
C23_6 C 0.5681(3) 0.0262(5) 0.9310(4) 0.098(3) Uani 1 1 d D U . . .
C24_6 C 0.5564(3) 0.0693(5) 0.9511(4) 0.096(3) Uani 1 1 d D U . . .
C25_6 C 0.5775(3) 0.1149(5) 0.9562(4) 0.096(3) Uani 1 1 d D U . . .
O26_6 O 0.5661(3) 0.1572(5) 0.9759(3) 0.101(3) Uani 1 1 d D U . . .
C27_6 C 0.5860(6) 0.1696(8) 1.0102(5) 0.117(6) Uani 1 1 d D U . . .
H27A_6 H 0.5820 0.1424 1.0290 0.176 Uiso 1 1 calc R U . . .
H27B_6 H 0.5792 0.2049 1.0190 0.176 Uiso 1 1 calc R U . . .
H27C_6 H 0.6106 0.1700 1.0062 0.176 Uiso 1 1 calc R U . . .
O28_6 O 0.6504(4) 0.0781(5) 0.9047(4) 0.116(4) Uani 1 1 d D U . . .
C29_6 C 0.6777(5) 0.0452(9) 0.9208(7) 0.148(7) Uani 1 1 d D U . . .
H29A_6 H 0.6724 0.0075 0.9148 0.222 Uiso 1 1 calc R U . . .
H29B_6 H 0.6803 0.0500 0.9481 0.222 Uiso 1 1 calc R U . . .
H29C_6 H 0.6993 0.0552 0.9106 0.222 Uiso 1 1 calc R U . . .
O30_6 O 0.5499(3) -0.0209(5) 0.9268(3) 0.103(3) Uani 1 1 d D U . . .
C31_6 C 0.5305(5) -0.0271(8) 0.8909(5) 0.110(6) Uani 1 1 d D U . . .
H31A_6 H 0.5459 -0.0220 0.8711 0.165 Uiso 1 1 calc R U . . .
H31B_6 H 0.5119 -0.0004 0.8881 0.165 Uiso 1 1 calc R U . . .
H31C_6 H 0.5205 -0.0632 0.8889 0.165 Uiso 1 1 calc R U . . .
C32_6 C 0.6112(4) -0.0175(5) 0.8939(4) 0.101(3) Uani 1 1 d D U . . .
O33_6 O 0.6220(3) -0.0029(4) 0.8596(3) 0.096(3) Uani 1 1 d D U . . .
C34_6 C 0.6300(4) -0.0500(6) 0.8423(3) 0.099(3) Uani 1 1 d D U . . .
C35_6 C 0.6237(5) -0.0928(6) 0.8645(4) 0.104(4) Uani 1 1 d D U . . .
H35_6 H 0.6263 -0.1298 0.8590 0.124 Uiso 1 1 calc R U . . .
C36_6 C 0.6124(5) -0.0705(6) 0.8971(4) 0.105(4) Uani 1 1 d D U . . .
H36_6 H 0.6066 -0.0903 0.9183 0.126 Uiso 1 1 calc R U . . .
C37_6 C 0.6430(4) -0.0443(5) 0.8056(3) 0.095(3) Uani 1 1 d D U . . .
C38_6 C 0.6507(4) -0.0892(5) 0.7850(3) 0.089(4) Uani 1 1 d D U . . .
H38_6 H 0.6476 -0.1242 0.7947 0.107 Uiso 1 1 calc R U . . .
C39_6 C 0.6629(4) -0.0829(5) 0.7502(4) 0.088(4) Uani 1 1 d D U . . .
H39_6 H 0.6668 -0.1138 0.7356 0.106 Uiso 1 1 calc R U . . .
C40_6 C 0.6693(3) -0.0331(5) 0.7364(3) 0.088(3) Uani 1 1 d D U . . .
C41_6 C 0.6612(4) 0.0126(5) 0.7562(4) 0.093(4) Uani 1 1 d D U . . .
H41_6 H 0.6647 0.0473 0.7464 0.112 Uiso 1 1 calc R U . . .
C42_6 C 0.6479(4) 0.0065(5) 0.7906(4) 0.099(4) Uani 1 1 d D U . . .
H42_6 H 0.6421 0.0375 0.8041 0.118 Uiso 1 1 calc R U . . .
N43_6 N 0.6842(4) -0.0253(5) 0.7027(3) 0.089(3) Uani 1 1 d D U . . .
C44_6 C 0.7076(4) 0.0098(7) 0.7016(4) 0.091(4) Uani 1 1 d D U . . .
H44_6 H 0.7154 0.0307 0.7229 0.109 Uiso 1 1 calc R U . . .
C45_6 C 0.7220(3) 0.0164(5) 0.6660(3) 0.096(4) Uani 1 1 d D U . . .
C46_6 C 0.7521(3) 0.0448(5) 0.6612(3) 0.101(4) Uani 1 1 d D U . . .
C47_6 C 0.7655(4) 0.0447(6) 0.6268(4) 0.108(4) Uani 1 1 d D U . . .
H47_6 H 0.7861 0.0637 0.6231 0.129 Uiso 1 1 calc R U . . .
C48_6 C 0.7478(4) 0.0158(6) 0.5979(4) 0.108(4) Uani 1 1 d D U . . .
H48_6 H 0.7562 0.0141 0.5739 0.130 Uiso 1 1 calc R U . . .
C49_6 C 0.7177(4) -0.0104(6) 0.6045(4) 0.104(4) Uani 1 1 d D U . . .
H49_6 H 0.7056 -0.0296 0.5844 0.125 Uiso 1 1 calc R U . . .
N50_6 N 0.7046(3) -0.0104(5) 0.6373(4) 0.097(4) Uani 1 1 d D U . . .
C51_6 C 0.5229(3) 0.0685(5) 0.9672(4) 0.097(3) Uani 1 1 d D U . . .
O52_6 O 0.4986(3) 0.0343(4) 0.9507(3) 0.094(3) Uani 1 1 d D U . . .
C53_6 C 0.4696(3) 0.0389(5) 0.9703(4) 0.094(3) Uani 1 1 d D U . . .
C54_6 C 0.4755(4) 0.0751(6) 0.9980(4) 0.097(4) Uani 1 1 d D U . . .
H54_6 H 0.4598 0.0858 1.0153 0.117 Uiso 1 1 calc R U . . .
C55_6 C 0.5097(4) 0.0944(6) 0.9963(4) 0.100(4) Uani 1 1 d D U . . .
H55_6 H 0.5212 0.1204 1.0124 0.120 Uiso 1 1 calc R U . . .
C56_6 C 0.4404(3) 0.0056(5) 0.9556(4) 0.095(4) Uani 1 1 d D U . . .
C57_6 C 0.4075(3) 0.0136(6) 0.9662(4) 0.096(4) Uani 1 1 d D U . . .
H57_6 H 0.4039 0.0391 0.9851 0.115 Uiso 1 1 calc R U . . .
C58_6 C 0.3796(3) -0.0152(6) 0.9494(4) 0.099(4) Uani 1 1 d D U . . .
H58_6 H 0.3572 -0.0102 0.9575 0.118 Uiso 1 1 calc R U . . .
C59_6 C 0.3842(3) -0.0513(5) 0.9210(4) 0.097(4) Uani 1 1 d D U . . .
C60_6 C 0.4172(4) -0.0618(6) 0.9115(4) 0.099(4) Uani 1 1 d D U . . .
H60_6 H 0.4208 -0.0881 0.8931 0.118 Uiso 1 1 calc R U . . .
C61_6 C 0.4451(3) -0.0338(6) 0.9291(4) 0.096(4) Uani 1 1 d D U . . .
H61_6 H 0.4678 -0.0415 0.9229 0.115 Uiso 1 1 calc R U . . .
N62_6 N 0.3562(4) -0.0751(5) 0.8986(4) 0.096(4) Uani 1 1 d D U . . .
C63_6 C 0.3449(4) -0.1210(7) 0.9081(5) 0.101(4) Uani 1 1 d D U . . .
H63_6 H 0.3549 -0.1392 0.9299 0.121 Uiso 1 1 calc R U . . .
C64_6 C 0.3162(3) -0.1440(5) 0.8842(3) 0.101(4) Uani 1 1 d D U . . .
C65_6 C 0.2964(3) -0.1881(5) 0.8925(3) 0.108(4) Uani 1 1 d D U . . .
C66_6 C 0.2675(4) -0.2027(6) 0.8688(4) 0.114(5) Uani 1 1 d D U . . .
H66_6 H 0.2533 -0.2319 0.8748 0.137 Uiso 1 1 calc R U . . .
C67_6 C 0.2599(4) -0.1733(6) 0.8362(4) 0.109(5) Uani 1 1 d D U . . .
H67_6 H 0.2404 -0.1823 0.8192 0.131 Uiso 1 1 calc R U . . .
C68_6 C 0.2812(4) -0.1305(6) 0.8286(4) 0.104(4) Uani 1 1 d D U . . .
H68_6 H 0.2762 -0.1111 0.8059 0.125 Uiso 1 1 calc R U . . .
N69_6 N 0.3085(4) -0.1157(5) 0.8521(3) 0.101(4) Uani 1 1 d D U . . .
Br70_6 Br 0.49562(12) 0.49790(13) 0.82075(10) 0.1982(18) Uani 1 1 d D . . . .
Br71_6 Br 0.77532(6) 0.08313(9) 0.70208(6) 0.1032(8) Uani 1 1 d D . . . .
Br72_6 Br 0.30937(9) -0.22834(12) 0.93676(8) 0.1510(12) Uani 1 1 d D . . . .
S1_7 S 0.7503(2) 0.5963(3) 0.9867(2) 0.150(3) Uani 1 1 d D U . . .
F1_7 F 0.7786(5) 0.5049(6) 0.9803(5) 0.193(5) Uani 1 1 d D U . . .
O1_7 O 0.7161(3) 0.5752(7) 0.9861(5) 0.158(6) Uani 1 1 d D U . . .
N1_7 N 0.7492(4) 0.6490(6) 0.9611(5) 0.163(8) Uani 1 1 d D U . . .
C1_7 C 0.7751(5) 0.5491(7) 0.9612(5) 0.182(7) Uani 1 1 d D U . . .
S2_7 S 0.7793(2) 0.6938(3) 0.9659(2) 0.144(3) Uani 1 1 d D U . . .
F2_7 F 0.7599(4) 0.5386(6) 0.9271(4) 0.180(5) Uani 1 1 d D U . . .
O2_7 O 0.7697(5) 0.6020(8) 1.0234(4) 0.191(8) Uani 1 1 d D U . . .
C2_7 C 0.7658(5) 0.7456(7) 0.9973(5) 0.182(6) Uani 1 1 d D U . . .
F3_7 F 0.8061(4) 0.5691(7) 0.9555(5) 0.191(5) Uani 1 1 d D U . . .
O3_7 O 0.7771(5) 0.7223(6) 0.9298(4) 0.164(7) Uani 1 1 d D U . . .
F4_7 F 0.7911(4) 0.7807(6) 1.0030(4) 0.179(5) Uani 1 1 d D U . . .
O4_7 O 0.8133(3) 0.6791(6) 0.9814(4) 0.144(6) Uani 1 1 d D U . . .
F5_7 F 0.7370(4) 0.7695(6) 0.9825(4) 0.183(5) Uani 1 1 d D U . . .
F6_7 F 0.7610(4) 0.7243(6) 1.0298(4) 0.188(5) Uani 1 1 d D U . . .
S1_8 S 0.7189(2) 0.9049(4) 1.0100(3) 0.185(3) Uani 1 1 d D U . . .
F1_8 F 0.6862(7) 0.8425(9) 0.9606(7) 0.334(9) Uani 1 1 d D U . . .
O1_8 O 0.7080(6) 0.9531(7) 1.0255(6) 0.240(10) Uani 1 1 d D U . . .
N1_8 N 0.7510(4) 0.9028(8) 0.9846(6) 0.220(11) Uani 1 1 d D U . . .
C1_8 C 0.6827(5) 0.8899(10) 0.9745(5) 0.331(9) Uani 1 1 d D U . . .
S2_8 S 0.7821(2) 0.9454(3) 0.9881(2) 0.146(3) Uani 1 1 d D U . . .
F2_8 F 0.6845(7) 0.9240(10) 0.9466(6) 0.323(9) Uani 1 1 d D U . . .
O2_8 O 0.7241(6) 0.8555(7) 1.0310(6) 0.254(11) Uani 1 1 d D U . . .
C2_8 C 0.7691(6) 0.9973(7) 0.9533(5) 0.288(8) Uani 1 1 d D U . . .
F3_8 F 0.6535(5) 0.8962(12) 0.9892(7) 0.336(9) Uani 1 1 d D U . . .
O3_8 O 0.8091(4) 0.9158(7) 0.9726(5) 0.176(7) Uani 1 1 d D U . . .
F4_8 F 0.7570(6) 0.9754(9) 0.9207(5) 0.276(8) Uani 1 1 d D U . . .
O4_8 O 0.7903(5) 0.9734(7) 1.0227(4) 0.167(7) Uani 1 1 d D U . . .
F5_8 F 0.7947(6) 1.0300(9) 0.9491(6) 0.283(8) Uani 1 1 d D U . . .
F6_8 F 0.7420(6) 1.0235(9) 0.9656(7) 0.291(8) Uani 1 1 d D U . . .
S1_9 S 0.4836(4) 0.7881(7) 0.8838(5) 0.370(9) Uani 1 1 d D U . . .
F1_9 F 0.4505(7) 0.7003(8) 0.8867(7) 0.297(8) Uani 1 1 d D U . . .
O1_9 O 0.4769(8) 0.7729(12) 0.8447(5) 0.320(14) Uani 1 1 d D U . . .
N1_9 N 0.5133(6) 0.7521(10) 0.9074(7) 0.272(14) Uani 1 1 d D U . . .
C1_9 C 0.4492(5) 0.7479(9) 0.9026(6) 0.290(8) Uani 1 1 d D U . . .
S2_9 S 0.5403(4) 0.7616(7) 0.9445(5) 0.343(8) Uani 1 1 d D U . . .
F2_9 F 0.4214(5) 0.7759(9) 0.8903(6) 0.265(8) Uani 1 1 d D U . . .
O2_9 O 0.4767(7) 0.8403(8) 0.8962(7) 0.272(12) Uani 1 1 d D U . . .
C2_9 C 0.5699(6) 0.8086(9) 0.9247(7) 0.401(11) Uani 1 1 d D U . . .
F3_9 F 0.4601(6) 0.7432(10) 0.9378(6) 0.298(8) Uani 1 1 d D U . . .
O3_9 O 0.5639(7) 0.7185(9) 0.9554(8) 0.292(13) Uani 1 1 d D U . . .
F4_9 F 0.5826(8) 0.7832(13) 0.8971(8) 0.398(11) Uani 1 1 d D U . . .
O4_9 O 0.5262(10) 0.7886(15) 0.9745(9) 0.51(2) Uani 1 1 d D U . . .
F5_9 F 0.5932(7) 0.8172(13) 0.9542(8) 0.407(11) Uani 1 1 d D U . . .
F6_9 F 0.5519(8) 0.8490(11) 0.9116(9) 0.397(11) Uani 1 1 d D U . . .
S1_10 S 0.2214(3) -0.2485(4) 0.9843(3) 0.222(4) Uani 1 1 d D U . . .
F1_10 F 0.1804(6) -0.1913(8) 1.0200(7) 0.292(8) Uani 1 1 d D U . . .
O1_10 O 0.2111(5) -0.2193(8) 0.9495(4) 0.206(8) Uani 1 1 d D U . . .
N1_10 N 0.2208(4) -0.3128(5) 0.9746(6) 0.178(9) Uani 1 1 d D U . . .
C1_10 C 0.1844(5) -0.2426(9) 1.0118(6) 0.286(8) Uani 1 1 d D U . . .
S2_10 S 0.2530(2) -0.3504(4) 0.9896(2) 0.168(3) Uani 1 1 d D U . . .
F2_10 F 0.1890(6) -0.2715(9) 1.0431(6) 0.279(8) Uani 1 1 d D U . . .
O2_10 O 0.2511(4) -0.2315(9) 1.0080(5) 0.217(9) Uani 1 1 d D U . . .
C2_10 C 0.2480(5) -0.3698(8) 1.0376(3) 0.185(7) Uani 1 1 d D U . . .
F3_10 F 0.1564(5) -0.2625(10) 0.9921(6) 0.282(8) Uani 1 1 d D U . . .
O3_10 O 0.2857(4) -0.3249(7) 0.9906(5) 0.163(6) Uani 1 1 d D U . . .
F4_10 F 0.2544(4) -0.3293(6) 1.0611(4) 0.188(5) Uani 1 1 d D U . . .
O4_10 O 0.2479(5) -0.4012(6) 0.9696(5) 0.192(8) Uani 1 1 d D U . . .
F5_10 F 0.2166(4) -0.3886(7) 1.0394(4) 0.195(5) Uani 1 1 d D U . . .
F6_10 F 0.2695(4) -0.4098(6) 1.0470(4) 0.186(5) Uani 1 1 d D U . . .
S1_11 S 0.8634(3) -0.0501(6) 0.6822(3) 0.249(5) Uani 1 1 d D U . . .
F1_11 F 0.8251(5) -0.1106(8) 0.6343(6) 0.253(7) Uani 1 1 d D U . . .
O1_11 O 0.8812(6) -0.0004(8) 0.6790(7) 0.282(12) Uani 1 1 d D U . . .
N1_11 N 0.8245(4) -0.0384(7) 0.6939(5) 0.173(9) Uani 1 1 d D U . . .
C1_11 C 0.8465(6) -0.0699(9) 0.6350(4) 0.256(8) Uani 1 1 d D U . . .
S2_11 S 0.80579(18) -0.0744(3) 0.72297(17) 0.118(2) Uani 1 1 d D U . . .
F2_11 F 0.8290(5) -0.0314(8) 0.6167(5) 0.245(7) Uani 1 1 d D U . . .
O2_11 O 0.8813(6) -0.0976(8) 0.6952(6) 0.249(11) Uani 1 1 d D U . . .
C2_11 C 0.8266(5) -0.0547(8) 0.7694(4) 0.208(7) Uani 1 1 d D U . . .
F3_11 F 0.8761(5) -0.0803(9) 0.6196(6) 0.277(8) Uani 1 1 d D U . . .
O3_11 O 0.8120(4) -0.1306(4) 0.7213(4) 0.134(5) Uani 1 1 d D U . . .
F4_11 F 0.8599(4) -0.0653(8) 0.7710(5) 0.218(6) Uani 1 1 d D U . . .
O4_11 O 0.7707(3) -0.0573(6) 0.7245(4) 0.148(6) Uani 1 1 d D U . . .
F5_11 F 0.8141(5) -0.0795(7) 0.7967(5) 0.212(6) Uani 1 1 d D U . . .
F6_11 F 0.8228(5) -0.0018(6) 0.7744(5) 0.207(6) Uani 1 1 d D U . . .
S1_12 S 0.5352(4) 0.3828(7) 0.7419(4) 0.342(8) Uani 1 1 d D U . . .
F1_12 F 0.5925(7) 0.3605(13) 0.7866(9) 0.386(11) Uani 1 1 d D U . . .
O1_12 O 0.5530(7) 0.4158(12) 0.7175(7) 0.339(15) Uani 1 1 d D U . . .
N1_12 N 0.5000 0.4150(15) 0.7500 0.34(2) Uani 1 2 d DS TU P . .
C1_12 C 0.5622(6) 0.3854(11) 0.7869(5) 0.391(10) Uani 1 1 d D U . . .
F2_12 F 0.5430(8) 0.3648(13) 0.8123(7) 0.391(11) Uani 1 1 d D U . . .
O2_12 O 0.5277(12) 0.3273(10) 0.7362(12) 0.67(3) Uani 1 1 d D U . . .
F3_12 F 0.5682(9) 0.4369(10) 0.7950(9) 0.390(11) Uani 1 1 d D U . . .
S1_13 S 1.3227(2) 0.7357(4) 0.7816(2) 0.175(3) Uani 1 1 d D U . . .
F1_13 F 1.3551(5) 0.6535(6) 0.8114(5) 0.207(6) Uani 1 1 d D U . . .
O1_13 O 1.2909(4) 0.7106(8) 0.7892(6) 0.210(9) Uani 1 1 d D U . . .
N1_13 N 1.3308(5) 0.7191(7) 0.7415(4) 0.164(8) Uani 1 1 d D U . . .
C1_13 C 1.3545(4) 0.7074(8) 0.8171(5) 0.200(7) Uani 1 1 d D U . . .
S2_13 S 1.3597(3) 0.7461(5) 0.7187(3) 0.236(5) Uani 1 1 d D U . . .
F2_13 F 1.3461(5) 0.7170(7) 0.8512(4) 0.213(6) Uani 1 1 d D U . . .
O2_13 O 1.3264(5) 0.7932(5) 0.7862(5) 0.163(6) Uani 1 1 d D U . . .
C2_13 C 1.3865(6) 0.6887(7) 0.7081(7) 0.343(9) Uani 1 1 d D U . . .
F3_13 F 1.3862(4) 0.7242(7) 0.8149(5) 0.195(6) Uani 1 1 d D U . . .
O3_13 O 1.3441(7) 0.7633(11) 0.6822(6) 0.316(14) Uani 1 1 d D U . . .
F4_13 F 1.3688(7) 0.6483(9) 0.6941(8) 0.324(9) Uani 1 1 d D U . . .
O4_13 O 1.3835(7) 0.7795(10) 0.7415(8) 0.333(15) Uani 1 1 d D U . . .
F5_13 F 1.4010(7) 0.6719(11) 0.7413(7) 0.350(10) Uani 1 1 d D U . . .
F6_13 F 1.4089(7) 0.7080(11) 0.6862(8) 0.351(10) Uani 1 1 d D U . . .
S1_14 S 0.9966(5) 0.5544(9) 0.7090(5) 0.431(11) Uani 1 1 d D U . . .
F1_14 F 1.0647(7) 0.5360(14) 0.7210(9) 0.410(11) Uani 1 1 d D U . . .
O1_14 O 0.9754(8) 0.5867(14) 0.6826(8) 0.402(18) Uani 1 1 d D U . . .
N1_14 N 1.0000 0.5846(17) 0.7500 0.39(2) Uani 1 2 d DS TU P . .
C1_14 C 1.0409(5) 0.5585(11) 0.6962(8) 0.413(11) Uani 1 1 d D U . . .
F2_14 F 1.0488(8) 0.6106(11) 0.6942(10) 0.409(11) Uani 1 1 d D U . . .
O2_14 O 0.9885(10) 0.4989(10) 0.7130(13) 0.52(2) Uani 1 1 d D U . . .
F3_14 F 1.0435(8) 0.5354(14) 0.6632(8) 0.411(11) Uani 1 1 d D U . . .
S1_15a S 0.9255(9) 0.0787(14) 0.3792(9) 0.55(2) Uani 0.606(11) 1 d D U P A 1
F1_15a F 0.9187(13) 0.1779(15) 0.3612(14) 0.355(13) Uani 0.606(11) 1 d D U P A 1
O1_15a O 0.8900(9) 0.080(3) 0.3853(18) 0.76(3) Uani 0.606(11) 1 d D U P A 1
N1_15a N 0.9495(6) 0.1088(18) 0.4128(11) 0.51(3) Uani 0.606(11) 1 d D U P A 1
C1_15a C 0.9323(10) 0.1343(14) 0.3473(9) 0.351(12) Uani 0.606(11) 1 d D U P A 1
S2_15a S 0.9905(4) 0.0998(5) 0.4258(4) 0.128(4) Uani 0.606(11) 1 d D U P A 1
F2_15a F 0.9175(13) 0.122(2) 0.3142(9) 0.358(13) Uani 0.606(11) 1 d D U P A 1
O2_15a O 0.943(2) 0.0343(16) 0.3650(18) 1.17(3) Uani 0.606(11) 1 d D U P A 1
C2_15a C 1.0238(6) 0.1320(10) 0.4015(7) 0.241(10) Uani 0.606(11) 1 d D U P A 1
F3_15a F 0.9654(10) 0.1462(19) 0.3465(13) 0.348(13) Uani 0.606(11) 1 d D U P A 1
O3_15a O 0.9935(8) 0.1209(11) 0.4630(5) 0.164(11) Uani 0.606(11) 1 d D U P A 1
F4_15a F 1.0248(9) 0.1843(9) 0.4033(9) 0.233(10) Uani 0.606(11) 1 d D U P A 1
O4_15a O 0.9973(9) 0.0435(7) 0.4210(9) 0.192(13) Uani 0.606(11) 1 d D U P A 1
F5_15a F 1.0210(9) 0.1183(13) 0.3655(7) 0.242(10) Uani 0.606(11) 1 d D U P A 1
F6_15a F 1.0540(7) 0.1121(13) 0.4169(10) 0.243(10) Uani 0.606(11) 1 d D U P A 1
S1_16b S 0.9549(5) 0.0841(7) 0.3867(5) 0.143(7) Uani 0.394(11) 1 d D U P A 2
F1_16b F 0.8954(7) 0.1313(17) 0.3665(12) 0.217(11) Uani 0.394(11) 1 d D U P A 2
O1_16b O 0.9766(11) 0.0586(18) 0.3627(10) 0.215(19) Uani 0.394(11) 1 d D U P A 2
N1_16b N 0.9742(6) 0.1170(13) 0.4218(8) 0.138(18) Uani 0.394(11) 1 d D U P A 2
C1_16b C 0.9291(8) 0.1346(11) 0.3603(8) 0.198(11) Uani 0.394(11) 1 d D U P A 2
S2_16b S 1.0121(3) 0.1004(5) 0.4421(3) 0.081(5) Uani 0.394(11) 1 d D U P A 2
F2_16b F 0.9317(11) 0.1293(17) 0.3242(8) 0.196(11) Uani 0.394(11) 1 d D U P A 2
C2_16b C 1.0436(5) 0.1358(8) 0.4165(6) 0.093(8) Uani 0.394(11) 1 d D U P A 2
F3_16b F 0.9391(11) 0.1831(11) 0.3712(11) 0.197(11) Uani 0.394(11) 1 d D U P A 2
O3_16b O 1.0193(7) 0.0449(6) 0.4377(6) 0.060(8) Uani 0.394(11) 1 d D U P A 2
F4_16b F 1.0742(5) 0.1274(10) 0.4347(7) 0.105(7) Uani 0.394(11) 1 d D U P A 2
O4_16b O 1.0170(7) 0.1233(10) 0.4791(5) 0.091(10) Uani 0.394(11) 1 d D U P A 2
F5_16b F 1.0435(7) 0.1189(9) 0.3815(5) 0.087(7) Uani 0.394(11) 1 d D U P A 2
F6_16b F 1.0369(7) 0.1875(7) 0.4174(7) 0.092(7) Uani 0.394(11) 1 d D U P A 2
O32_16b O 0.9134(12) 0.0703(18) 0.4021(12) 0.140(13) Uani 0.394(11) 1 d . U P A 2
O1_17 O 0.7449(6) 0.5713(9) 0.6598(7) 0.210(7) Uani 1 1 d D U . . .
C2_17 C 0.7366(9) 0.5194(11) 0.6690(10) 0.208(8) Uani 1 1 d D U . . .
H2A_17 H 0.7350 0.4975 0.6459 0.249 Uiso 1 1 calc R U . . .
H2B_17 H 0.7135 0.5196 0.6783 0.249 Uiso 1 1 calc R U . . .
C3_17 C 0.7608(9) 0.4936(11) 0.6969(9) 0.193(10) Uani 1 1 d D U . . .
H3A_17 H 0.7527 0.4571 0.7015 0.289 Uiso 1 1 calc R U . . .
H3B_17 H 0.7837 0.4919 0.6877 0.289 Uiso 1 1 calc R U . . .
H3C_17 H 0.7622 0.5142 0.7202 0.289 Uiso 1 1 calc R U . . .
C4_17 C 0.7221(9) 0.5964(13) 0.6332(10) 0.215(8) Uani 1 1 d D U . . .
H4A_17 H 0.7001 0.6039 0.6441 0.258 Uiso 1 1 calc R U . . .
H4B_17 H 0.7169 0.5721 0.6116 0.258 Uiso 1 1 calc R U . . .
C5_17 C 0.7357(10) 0.6444(13) 0.6210(10) 0.226(11) Uani 1 1 d D U . . .
H5A_17 H 0.7190 0.6610 0.6023 0.339 Uiso 1 1 calc R U . . .
H5B_17 H 0.7405 0.6687 0.6423 0.339 Uiso 1 1 calc R U . . .
H5C_17 H 0.7573 0.6370 0.6098 0.339 Uiso 1 1 calc R U . . .
O1_18 O 1.0686(11) 0.3671(13) 0.5288(10) 0.328(13) Uani 1 1 d D U . . .
C2_18 C 1.0425(12) 0.325(2) 0.5274(14) 0.326(14) Uani 1 1 d D U . . .
H2A_18 H 1.0323 0.3226 0.5515 0.392 Uiso 1 1 calc R U . . .
H2B_18 H 1.0238 0.3322 0.5072 0.392 Uiso 1 1 calc R U . . .
C3_18 C 1.0608(15) 0.2766(17) 0.5200(14) 0.334(16) Uani 1 1 d D U . . .
H3A_18 H 1.0447 0.2462 0.5187 0.502 Uiso 1 1 calc R U . . .
H3B_18 H 1.0709 0.2800 0.4962 0.502 Uiso 1 1 calc R U . . .
H3C_18 H 1.0793 0.2704 0.5402 0.502 Uiso 1 1 calc R U . . .
C4_18 C 1.0828(15) 0.387(2) 0.5639(12) 0.327(13) Uani 1 1 d D U . . .
H4A_18 H 1.0995 0.3605 0.5752 0.392 Uiso 1 1 calc R U . . .
H4B_18 H 1.0638 0.3901 0.5803 0.392 Uiso 1 1 calc R U . . .
C5_18 C 1.1015(14) 0.4417(17) 0.5648(13) 0.325(16) Uani 1 1 d D U . . .
H5A_18 H 1.1099 0.4506 0.5907 0.487 Uiso 1 1 calc R U . . .
H5B_18 H 1.1211 0.4398 0.5496 0.487 Uiso 1 1 calc R U . . .
H5C_18 H 1.0853 0.4695 0.5547 0.487 Uiso 1 1 calc R U . . .
O1_19 O 0.5000 -0.1548(13) 0.7500 0.181(8) Uani 1 2 d DS TU P . .
C2_19 C 0.5243(7) -0.1830(13) 0.7737(8) 0.181(8) Uani 1 1 d D U . . .
H2A_19 H 0.5392 -0.2051 0.7588 0.217 Uiso 1 1 calc R U . . .
H2B_19 H 0.5125 -0.2070 0.7904 0.217 Uiso 1 1 calc R U . . .
C3_19 C 0.5456(8) -0.1426(14) 0.7962(9) 0.195(10) Uani 1 1 d D U . . .
H3A_19 H 0.5631 -0.1610 0.8133 0.293 Uiso 1 1 calc R U . . .
H3B_19 H 0.5572 -0.1192 0.7794 0.293 Uiso 1 1 calc R U . . .
H3C_19 H 0.5306 -0.1211 0.8108 0.293 Uiso 1 1 calc R U . . .
O1_20 O 0.5407(8) 0.1527(10) 0.8218(8) 0.277(10) Uani 1 1 d D U . . .
C2_20 C 0.5358(12) 0.0979(12) 0.8313(11) 0.272(10) Uani 1 1 d D U . . .
H2A_20 H 0.5111 0.0898 0.8335 0.326 Uiso 1 1 calc R U . . .
H2B_20 H 0.5497 0.0881 0.8549 0.326 Uiso 1 1 calc R U . . .
C3_20 C 0.5490(11) 0.0695(13) 0.7971(11) 0.256(12) Uani 1 1 d D U . . .
H3A_20 H 0.5471 0.0306 0.8001 0.384 Uiso 1 1 calc R U . . .
H3B_20 H 0.5350 0.0808 0.7742 0.384 Uiso 1 1 calc R U . . .
H3C_20 H 0.5733 0.0791 0.7954 0.384 Uiso 1 1 calc R U . . .
C4_20 C 0.5365(12) 0.1845(13) 0.8563(10) 0.278(10) Uani 1 1 d D U . . .
H4A_20 H 0.5562 0.1785 0.8755 0.333 Uiso 1 1 calc R U . . .
H4B_20 H 0.5148 0.1746 0.8670 0.333 Uiso 1 1 calc R U . . .
C5_20 C 0.5353(12) 0.2422(13) 0.8432(12) 0.282(13) Uani 1 1 d D U . . .
H5A_20 H 0.5326 0.2658 0.8646 0.423 Uiso 1 1 calc R U . . .
H5B_20 H 0.5569 0.2509 0.8326 0.423 Uiso 1 1 calc R U . . .
H5C_20 H 0.5157 0.2471 0.8241 0.423 Uiso 1 1 calc R U . . .
N1_21 N 0.4974(7) 0.6579(8) 1.0073(7) 0.155(7) Uani 1 1 d D U . . .
C2_21 C 0.4976(9) 0.7000(11) 1.0185(9) 0.172(8) Uani 1 1 d D U . . .
C3_21 C 0.5001(9) 0.7516(10) 1.0395(9) 0.190(10) Uani 1 1 d D U . . .
H3A_21 H 0.4886 0.7800 1.0240 0.285 Uiso 1 1 calc R U . . .
H3B_21 H 0.5246 0.7609 1.0456 0.285 Uiso 1 1 calc R U . . .
H3C_21 H 0.4889 0.7478 1.0627 0.285 Uiso 1 1 calc R U . . .
N1_22 N 0.5119(8) 0.6594(13) 1.1228(11) 0.249(12) Uani 1 1 d D U . . .
C2_22 C 0.5405(9) 0.6643(17) 1.1343(14) 0.243(12) Uani 1 1 d D U . . .
C3_22 C 0.5774(8) 0.6647(14) 1.1524(11) 0.233(13) Uani 1 1 d D U . . .
H3A_22 H 0.5932 0.6726 1.1334 0.349 Uiso 1 1 calc R U . . .
H3B_22 H 0.5830 0.6296 1.1636 0.349 Uiso 1 1 calc R U . . .
H3C_22 H 0.5799 0.6923 1.1719 0.349 Uiso 1 1 calc R U . . .
N1_23 N 0.6293(11) 0.1591(14) 0.7632(9) 0.269(14) Uani 1 1 d D U . . .
C2_23 C 0.6327(13) 0.1684(19) 0.7951(10) 0.274(14) Uani 1 1 d D U . . .
C3_23 C 0.6355(12) 0.1790(17) 0.8352(9) 0.284(15) Uani 1 1 d D U . . .
H3A_23 H 0.6524 0.1544 0.8481 0.426 Uiso 1 1 calc R U . . .
H3B_23 H 0.6128 0.1737 0.8446 0.426 Uiso 1 1 calc R U . . .
H3C_23 H 0.6431 0.2161 0.8399 0.426 Uiso 1 1 calc R U . . .
N1_24 N 0.5853(10) 0.7546(12) 1.0882(10) 0.241(12) Uani 1 1 d D U . . .
C2_24 C 0.5784(12) 0.8007(14) 1.0820(13) 0.246(12) Uani 1 1 d D U . . .
C3_24 C 0.5686(10) 0.8575(13) 1.0877(12) 0.248(13) Uani 1 1 d D U . . .
H3A_24 H 0.5694 0.8649 1.1146 0.372 Uiso 1 1 calc R U . . .
H3B_24 H 0.5451 0.8638 1.0759 0.372 Uiso 1 1 calc R U . . .
H3C_24 H 0.5848 0.8812 1.0764 0.372 Uiso 1 1 calc R U . . .
 
loop_
 _atom_site_aniso_label
 _atom_site_aniso_U_11
 _atom_site_aniso_U_22
 _atom_site_aniso_U_33
 _atom_site_aniso_U_23
 _atom_site_aniso_U_13
 _atom_site_aniso_U_12
Fe1_1 0.100(2) 0.0722(19) 0.093(2) -0.0075(15) 0.0199(17) -0.0098(17)
Fe2_1 0.087(2) 0.093(2) 0.089(2) 0.0065(16) -0.0024(16) -0.0071(18)
Fe1_2 0.084(2) 0.081(2) 0.105(2) -0.0109(16) 0.0078(17) -0.0013(17)
Fe2_2 0.102(2) 0.089(2) 0.0702(18) -0.0080(15) 0.0101(16) -0.0108(18)
N1_3 0.088(8) 0.079(7) 0.097(8) -0.001(6) 0.003(6) -0.005(6)
C2_3 0.094(9) 0.093(8) 0.107(9) 0.003(7) 0.001(7) -0.004(7)
C3_3 0.095(9) 0.100(9) 0.113(9) 0.011(7) -0.005(7) -0.005(7)
C4_3 0.091(9) 0.096(9) 0.109(8) 0.008(7) -0.001(7) -0.001(8)
C5_3 0.089(8) 0.086(8) 0.100(8) 0.000(7) 0.002(7) -0.002(7)
C6_3 0.086(8) 0.077(7) 0.093(7) -0.003(6) 0.003(6) -0.005(6)
C7_3 0.090(8) 0.076(8) 0.089(8) -0.004(6) 0.003(6) -0.003(7)
N8_3 0.094(7) 0.076(7) 0.086(7) -0.004(6) 0.000(6) -0.002(6)
C9_3 0.098(7) 0.075(6) 0.082(7) -0.004(6) -0.001(6) -0.004(6)
C10_3 0.100(8) 0.076(7) 0.093(8) -0.002(6) -0.006(7) -0.001(6)
C11_3 0.103(8) 0.077(7) 0.098(8) 0.002(7) -0.010(7) -0.003(6)
C12_3 0.103(7) 0.076(6) 0.093(7) 0.001(6) -0.010(6) -0.004(6)
C13_3 0.101(8) 0.073(7) 0.076(8) -0.001(6) -0.003(6) -0.006(6)
C14_3 0.099(8) 0.073(7) 0.073(8) -0.004(6) 0.001(6) -0.004(6)
C15_3 0.104(7) 0.078(7) 0.105(7) 0.001(6) -0.014(6) -0.001(6)
O16_3 0.095(7) 0.079(6) 0.097(6) 0.000(5) -0.014(5) -0.003(5)
C17_3 0.100(7) 0.085(6) 0.110(7) 0.000(6) -0.013(6) -0.001(6)
C18_3 0.108(8) 0.085(7) 0.129(9) -0.002(7) -0.024(7) 0.003(7)
C19_3 0.110(8) 0.080(7) 0.123(9) -0.002(7) -0.026(7) 0.002(6)
C20_3 0.091(7) 0.083(6) 0.100(6) -0.001(5) -0.007(6) -0.005(6)
C21_3 0.096(7) 0.088(6) 0.096(6) -0.002(5) -0.008(6) -0.009(6)
C22_3 0.090(7) 0.085(6) 0.091(6) 0.000(5) 0.002(6) -0.011(5)
C23_3 0.094(7) 0.086(6) 0.095(6) 0.003(5) 0.003(6) -0.017(6)
C24_3 0.082(7) 0.086(6) 0.095(6) 0.003(5) 0.002(5) -0.014(6)
C25_3 0.088(7) 0.085(6) 0.105(6) 0.005(5) -0.007(6) -0.009(6)
O26_3 0.098(8) 0.089(7) 0.112(7) 0.007(6) -0.012(7) -0.015(6)
C27_3 0.113(13) 0.105(12) 0.120(13) 0.007(11) 0.003(11) -0.020(11)
O28_3 0.109(8) 0.094(7) 0.095(6) 0.000(6) -0.012(6) -0.010(7)
C29_3 0.137(14) 0.116(14) 0.136(13) -0.003(11) -0.038(12) -0.003(12)
O30_3 0.111(8) 0.088(7) 0.101(7) 0.008(5) 0.008(6) -0.026(6)
C31_3 0.144(15) 0.085(11) 0.116(12) -0.001(9) 0.034(11) -0.028(11)
C32_3 0.093(7) 0.087(6) 0.091(7) -0.002(5) 0.003(6) -0.009(6)
O33_3 0.093(7) 0.085(6) 0.096(6) 0.000(5) -0.003(5) -0.012(6)
C34_3 0.096(7) 0.088(6) 0.093(7) -0.001(5) 0.001(6) -0.010(6)
C35_3 0.097(8) 0.091(7) 0.093(7) 0.000(6) 0.002(7) -0.010(7)
C36_3 0.097(8) 0.090(7) 0.092(7) -0.002(6) 0.002(7) -0.011(7)
C37_3 0.101(8) 0.089(6) 0.094(7) 0.002(5) 0.008(6) -0.010(6)
C38_3 0.106(9) 0.093(7) 0.096(7) 0.002(6) 0.011(7) -0.010(7)
C39_3 0.106(9) 0.087(7) 0.090(7) 0.002(6) 0.010(7) -0.014(7)
C40_3 0.104(8) 0.088(7) 0.091(7) 0.004(6) 0.014(6) -0.010(7)
C41_3 0.103(9) 0.087(7) 0.094(7) 0.001(6) 0.011(7) -0.012(7)
C42_3 0.102(9) 0.090(7) 0.096(7) 0.002(6) 0.009(7) -0.009(7)
N43_3 0.107(8) 0.091(7) 0.090(7) 0.006(6) 0.018(6) -0.012(7)
C44_3 0.109(9) 0.097(7) 0.102(8) 0.001(7) 0.017(7) -0.007(7)
C45_3 0.106(9) 0.098(7) 0.117(8) -0.001(7) 0.016(6) -0.005(7)
C46_3 0.109(9) 0.102(8) 0.129(9) -0.004(8) 0.017(7) -0.003(8)
C47_3 0.109(10) 0.106(9) 0.138(9) -0.005(8) 0.018(8) 0.001(8)
C48_3 0.108(10) 0.107(9) 0.139(10) -0.002(8) 0.011(8) 0.000(8)
C49_3 0.100(10) 0.101(8) 0.120(9) -0.003(8) 0.005(7) -0.002(8)
N50_3 0.101(9) 0.098(8) 0.114(8) 0.000(7) 0.006(7) -0.007(7)
C51_3 0.086(7) 0.091(7) 0.096(6) 0.006(5) 0.006(5) -0.015(6)
O52_3 0.080(7) 0.093(6) 0.094(6) 0.005(5) 0.007(5) -0.016(5)
C53_3 0.088(7) 0.090(7) 0.099(6) 0.003(6) 0.008(6) -0.012(6)
C54_3 0.088(8) 0.094(8) 0.096(7) 0.005(7) 0.005(6) -0.019(7)
C55_3 0.090(8) 0.093(8) 0.095(7) 0.003(7) 0.005(6) -0.020(7)
C56_3 0.087(8) 0.085(7) 0.100(7) 0.003(6) 0.015(6) -0.004(6)
C57_3 0.091(8) 0.086(8) 0.108(7) 0.005(7) 0.014(7) 0.002(7)
C58_3 0.091(9) 0.085(8) 0.110(8) 0.011(7) 0.018(7) 0.006(7)
C59_3 0.090(8) 0.085(7) 0.114(7) 0.008(6) 0.023(6) 0.010(6)
C60_3 0.093(8) 0.095(8) 0.119(8) 0.003(7) 0.022(7) -0.004(7)
C61_3 0.092(9) 0.094(8) 0.109(8) 0.006(7) 0.018(7) -0.007(7)
N62_3 0.090(8) 0.078(7) 0.123(8) 0.010(6) 0.028(6) 0.013(6)
C63_3 0.096(8) 0.080(8) 0.131(8) 0.014(7) 0.031(7) 0.015(7)
C64_3 0.100(8) 0.082(7) 0.133(8) 0.017(6) 0.027(7) 0.008(6)
C65_3 0.105(9) 0.090(8) 0.150(9) 0.026(7) 0.030(7) 0.013(7)
C66_3 0.112(10) 0.094(9) 0.151(10) 0.033(8) 0.032(8) 0.013(8)
C67_3 0.110(10) 0.094(9) 0.143(10) 0.032(8) 0.032(8) 0.014(8)
C68_3 0.104(9) 0.086(8) 0.131(10) 0.023(7) 0.031(7) 0.010(7)
N69_3 0.095(9) 0.077(7) 0.123(9) 0.011(7) 0.028(7) 0.004(6)
Br70_3 0.1071(19) 0.0856(15) 0.1132(17) 0.0203(12) 0.0026(13) -0.0104(14)
Br71_3 0.142(3) 0.127(2) 0.195(3) -0.010(2) 0.071(2) -0.0184(19)
Br72_3 0.146(3) 0.104(2) 0.320(5) 0.081(3) 0.074(3) 0.044(2)
N1_4 0.138(9) 0.080(7) 0.091(7) -0.010(6) 0.027(7) -0.016(8)
C2_4 0.149(10) 0.083(8) 0.100(8) -0.006(7) 0.024(8) -0.014(8)
C3_4 0.164(11) 0.089(8) 0.102(9) -0.001(7) 0.021(9) -0.012(8)
C4_4 0.175(11) 0.097(9) 0.105(8) 0.001(7) 0.017(8) -0.011(9)
C5_4 0.168(10) 0.095(8) 0.105(8) -0.004(7) 0.017(8) -0.011(8)
C6_4 0.148(9) 0.084(7) 0.098(7) -0.007(6) 0.021(7) -0.014(7)
C7_4 0.141(9) 0.081(7) 0.102(8) -0.014(7) 0.019(8) -0.016(7)
N8_4 0.124(8) 0.073(6) 0.102(8) -0.015(6) 0.020(7) -0.018(6)
C9_4 0.115(8) 0.069(6) 0.105(7) -0.021(6) 0.016(6) -0.013(6)
C10_4 0.112(9) 0.072(7) 0.109(8) -0.024(7) 0.013(7) -0.014(7)
C11_4 0.106(8) 0.075(7) 0.109(8) -0.023(7) 0.014(7) -0.011(6)
C12_4 0.098(8) 0.072(6) 0.100(7) -0.023(6) 0.015(6) -0.010(6)
C13_4 0.104(8) 0.072(7) 0.101(8) -0.023(6) 0.014(7) -0.011(7)
C14_4 0.110(8) 0.071(7) 0.106(8) -0.023(7) 0.011(7) -0.008(7)
C15_4 0.091(7) 0.074(6) 0.101(7) -0.018(5) 0.015(6) -0.007(5)
O16_4 0.089(7) 0.071(6) 0.103(7) -0.013(5) 0.012(5) -0.004(5)
C17_4 0.086(7) 0.073(6) 0.099(7) -0.014(5) 0.011(6) -0.006(5)
C18_4 0.093(8) 0.077(7) 0.097(8) -0.017(6) 0.008(6) -0.005(6)
C19_4 0.093(8) 0.076(7) 0.101(8) -0.017(7) 0.012(6) -0.007(6)
C20_4 0.087(6) 0.069(5) 0.096(7) -0.013(5) 0.008(5) -0.006(5)
C21_4 0.090(6) 0.069(6) 0.105(7) -0.012(5) 0.013(6) -0.005(5)
C22_4 0.089(6) 0.070(5) 0.092(6) -0.010(5) 0.019(5) -0.006(5)
C23_4 0.089(6) 0.072(6) 0.082(6) -0.010(5) 0.018(5) -0.008(5)
C24_4 0.087(6) 0.075(6) 0.085(6) -0.012(5) 0.015(5) -0.006(5)
C25_4 0.087(6) 0.072(6) 0.090(6) -0.013(5) 0.011(5) -0.006(5)
O26_4 0.089(7) 0.072(6) 0.100(7) -0.016(6) 0.005(6) -0.005(5)
C27_4 0.099(13) 0.080(11) 0.115(12) -0.013(9) 0.002(10) 0.001(10)
O28_4 0.093(7) 0.067(6) 0.129(8) -0.019(6) 0.004(6) -0.001(6)
C29_4 0.124(13) 0.108(14) 0.177(15) -0.032(12) -0.011(12) 0.003(11)
O30_4 0.088(7) 0.076(6) 0.083(6) -0.010(5) 0.022(6) -0.013(5)
C31_4 0.095(13) 0.085(11) 0.094(10) -0.021(9) 0.019(9) -0.014(10)
C32_4 0.096(7) 0.069(6) 0.103(7) -0.008(6) 0.024(6) -0.005(6)
O33_4 0.094(7) 0.067(6) 0.103(6) -0.007(5) 0.022(5) -0.003(5)
C34_4 0.101(7) 0.073(6) 0.106(7) -0.009(6) 0.024(5) -0.005(6)
C35_4 0.110(9) 0.072(7) 0.113(8) -0.008(6) 0.031(7) 0.000(6)
C36_4 0.109(8) 0.074(7) 0.112(8) -0.004(6) 0.034(7) 0.001(7)
C37_4 0.097(7) 0.076(6) 0.101(7) -0.009(6) 0.019(5) -0.002(6)
C38_4 0.097(8) 0.076(7) 0.098(8) -0.009(6) 0.017(6) -0.006(7)
C39_4 0.094(8) 0.081(7) 0.094(8) -0.009(6) 0.014(6) -0.004(7)
C40_4 0.095(7) 0.083(7) 0.093(7) -0.007(6) 0.014(6) -0.001(6)
C41_4 0.094(8) 0.085(7) 0.092(8) -0.006(6) 0.017(6) 0.002(7)
C42_4 0.095(8) 0.077(7) 0.101(8) -0.004(6) 0.018(6) -0.001(7)
N43_4 0.097(8) 0.079(7) 0.090(7) -0.009(6) 0.014(6) 0.005(6)
C44_4 0.097(8) 0.079(8) 0.089(7) -0.002(6) 0.009(6) 0.006(7)
C45_4 0.097(8) 0.081(7) 0.089(6) 0.001(6) 0.002(6) 0.005(6)
C46_4 0.097(9) 0.084(8) 0.093(7) 0.004(7) 0.004(7) 0.003(7)
C47_4 0.103(9) 0.089(8) 0.093(8) 0.001(7) 0.002(7) -0.002(7)
C48_4 0.103(10) 0.093(9) 0.088(8) 0.003(7) -0.001(7) -0.001(7)
C49_4 0.104(9) 0.092(8) 0.086(7) 0.002(7) -0.003(7) 0.000(7)
N50_4 0.099(8) 0.087(7) 0.085(7) 0.002(6) -0.006(6) 0.006(6)
C51_4 0.086(6) 0.082(7) 0.090(7) -0.013(6) 0.018(5) -0.009(5)
O52_4 0.081(6) 0.082(6) 0.088(6) -0.006(5) 0.011(5) -0.001(5)
C53_4 0.085(6) 0.085(7) 0.088(7) 0.002(6) 0.013(5) -0.002(6)
C54_4 0.089(7) 0.092(8) 0.091(7) -0.009(6) 0.019(6) -0.005(7)
C55_4 0.092(8) 0.091(8) 0.096(7) -0.019(6) 0.020(6) -0.009(7)
C56_4 0.081(7) 0.083(7) 0.083(7) 0.012(6) 0.007(5) 0.001(6)
C57_4 0.084(8) 0.093(8) 0.090(8) 0.009(6) 0.006(6) -0.001(7)
C58_4 0.089(8) 0.098(8) 0.092(8) 0.008(6) 0.004(6) -0.004(7)
C59_4 0.086(7) 0.102(7) 0.090(7) 0.009(6) 0.004(6) -0.005(6)
C60_4 0.084(8) 0.099(8) 0.091(8) 0.012(6) 0.003(6) -0.002(7)
C61_4 0.081(8) 0.090(8) 0.086(7) 0.011(6) 0.005(6) 0.000(7)
N62_4 0.092(8) 0.108(8) 0.096(7) 0.011(6) 0.001(6) -0.019(6)
C63_4 0.102(8) 0.120(9) 0.093(8) 0.016(7) -0.005(7) -0.027(7)
C64_4 0.106(8) 0.125(8) 0.101(8) 0.017(7) -0.008(7) -0.034(7)
C65_4 0.122(10) 0.139(10) 0.114(9) 0.028(8) -0.015(7) -0.044(8)
C66_4 0.127(10) 0.143(10) 0.122(9) 0.027(8) -0.015(8) -0.052(8)
C67_4 0.114(10) 0.136(10) 0.111(9) 0.021(8) -0.016(8) -0.046(8)
C68_4 0.101(10) 0.125(10) 0.096(8) 0.015(7) -0.007(7) -0.035(8)
N69_4 0.095(9) 0.118(9) 0.089(8) 0.016(7) -0.005(6) -0.027(7)
Br70_4 0.535(9) 0.148(3) 0.107(2) -0.014(2) -0.037(4) -0.025(4)
Br71_4 0.1171(19) 0.0879(15) 0.0832(14) -0.0026(11) 0.0110(12) -0.0127(13)
Br72_4 0.348(6) 0.321(6) 0.161(3) 0.126(4) -0.076(4) -0.209(5)
N1_5 0.103(8) 0.090(7) 0.078(7) -0.010(6) 0.013(6) -0.009(6)
C2_5 0.103(9) 0.094(8) 0.079(8) -0.007(7) 0.017(7) -0.005(7)
C3_5 0.105(9) 0.099(9) 0.078(8) -0.008(7) 0.013(7) -0.004(7)
C4_5 0.108(10) 0.098(8) 0.082(8) -0.008(7) 0.013(7) -0.004(7)
C5_5 0.106(9) 0.094(8) 0.081(8) -0.012(6) 0.014(7) -0.009(7)
C6_5 0.101(8) 0.089(7) 0.078(7) -0.012(6) 0.017(6) -0.011(6)
C7_5 0.102(8) 0.089(8) 0.078(7) -0.011(6) 0.021(6) -0.007(7)
N8_5 0.102(8) 0.083(7) 0.071(6) -0.008(5) 0.016(6) -0.003(6)
C9_5 0.102(8) 0.087(7) 0.067(6) -0.003(6) 0.013(6) -0.001(6)
C10_5 0.097(8) 0.090(8) 0.069(7) -0.003(6) 0.009(6) 0.005(7)
C11_5 0.095(8) 0.088(8) 0.068(7) 0.001(6) 0.010(6) 0.004(7)
C12_5 0.093(7) 0.082(7) 0.065(6) 0.002(5) 0.009(5) 0.004(6)
C13_5 0.095(8) 0.086(8) 0.067(7) 0.000(6) 0.010(6) 0.001(7)
C14_5 0.100(8) 0.086(8) 0.067(7) -0.003(6) 0.009(6) -0.002(7)
C15_5 0.094(7) 0.080(7) 0.067(6) -0.001(5) 0.001(5) 0.008(6)
O16_5 0.094(7) 0.076(6) 0.067(5) -0.005(5) 0.003(5) 0.007(5)
C17_5 0.098(7) 0.078(7) 0.072(5) -0.006(5) 0.000(5) 0.011(6)
C18_5 0.100(8) 0.085(8) 0.074(7) -0.008(6) -0.002(6) 0.015(7)
C19_5 0.100(8) 0.085(8) 0.073(7) -0.011(6) -0.004(6) 0.013(7)
C20_5 0.097(7) 0.077(6) 0.072(5) -0.004(5) 0.003(5) 0.010(5)
C21_5 0.104(7) 0.076(6) 0.071(5) -0.001(5) 0.008(5) 0.009(6)
C22_5 0.101(7) 0.074(5) 0.068(5) -0.003(4) 0.005(5) 0.004(5)
C23_5 0.106(7) 0.074(6) 0.067(5) -0.003(5) 0.003(5) 0.002(6)
C24_5 0.100(7) 0.072(6) 0.073(5) -0.004(5) 0.000(5) 0.003(5)
C25_5 0.096(7) 0.077(6) 0.075(6) -0.006(5) 0.002(5) 0.007(6)
O26_5 0.091(8) 0.083(6) 0.077(6) -0.002(5) 0.000(6) 0.016(6)
C27_5 0.112(12) 0.110(12) 0.081(11) 0.008(10) 0.010(10) 0.033(11)
O28_5 0.111(8) 0.076(7) 0.078(6) -0.002(5) 0.009(6) 0.018(6)
C29_5 0.148(15) 0.086(11) 0.083(11) 0.004(9) 0.009(10) 0.012(10)
O30_5 0.123(8) 0.074(6) 0.067(6) -0.001(5) 0.001(6) 0.006(6)
C31_5 0.144(15) 0.091(12) 0.073(10) 0.010(8) 0.007(9) 0.006(11)
C32_5 0.106(7) 0.077(6) 0.068(6) -0.004(5) 0.003(6) 0.003(6)
O33_5 0.107(7) 0.076(6) 0.071(6) -0.006(4) 0.006(5) -0.002(5)
C34_5 0.108(7) 0.079(6) 0.072(6) -0.009(5) 0.007(6) 0.001(6)
C35_5 0.113(8) 0.077(7) 0.072(7) -0.002(6) 0.007(6) 0.004(7)
C36_5 0.112(8) 0.082(7) 0.067(7) -0.002(6) 0.004(6) 0.001(7)
C37_5 0.103(8) 0.083(6) 0.080(7) -0.011(5) 0.009(6) -0.002(6)
C38_5 0.104(9) 0.082(7) 0.087(7) -0.008(6) 0.009(7) -0.004(7)
C39_5 0.100(8) 0.080(7) 0.089(7) -0.002(6) 0.009(7) 0.003(7)
C40_5 0.097(8) 0.079(6) 0.090(7) -0.005(6) 0.005(6) 0.002(6)
C41_5 0.103(9) 0.084(7) 0.092(7) -0.009(6) 0.006(7) 0.003(7)
C42_5 0.106(9) 0.085(7) 0.087(7) -0.012(6) 0.010(7) -0.001(7)
N43_5 0.100(8) 0.080(6) 0.097(7) -0.007(6) 0.012(6) 0.001(6)
C44_5 0.105(9) 0.086(7) 0.109(8) -0.009(7) 0.020(7) -0.001(7)
C45_5 0.101(8) 0.090(7) 0.115(8) -0.004(7) 0.023(7) -0.002(6)
C46_5 0.103(9) 0.097(8) 0.128(9) -0.001(8) 0.022(7) -0.002(7)
C47_5 0.104(9) 0.097(9) 0.135(9) 0.003(8) 0.025(8) -0.006(8)
C48_5 0.103(10) 0.097(8) 0.133(9) 0.003(8) 0.021(8) -0.006(7)
C49_5 0.097(9) 0.088(8) 0.126(9) 0.000(8) 0.018(8) -0.008(7)
N50_5 0.093(8) 0.088(7) 0.116(8) -0.002(7) 0.018(7) -0.002(7)
C51_5 0.104(7) 0.076(6) 0.077(6) -0.002(5) -0.005(6) 0.001(6)
O52_5 0.100(7) 0.077(6) 0.075(6) 0.001(5) 0.002(5) 0.002(5)
C53_5 0.102(7) 0.073(6) 0.080(7) -0.003(6) 0.000(5) 0.008(6)
C54_5 0.109(8) 0.077(7) 0.089(8) 0.000(6) -0.007(7) 0.007(6)
C55_5 0.108(8) 0.077(7) 0.092(8) 0.001(6) -0.011(7) 0.002(6)
C56_5 0.101(7) 0.079(7) 0.083(7) -0.003(6) 0.007(6) 0.008(6)
C57_5 0.104(8) 0.080(7) 0.082(8) -0.005(6) 0.008(7) 0.010(6)
C58_5 0.103(8) 0.079(7) 0.083(8) -0.002(6) 0.008(7) 0.005(6)
C59_5 0.100(7) 0.079(7) 0.082(7) -0.001(6) 0.007(6) 0.006(6)
C60_5 0.103(8) 0.083(7) 0.085(8) 0.005(7) 0.007(7) 0.007(7)
C61_5 0.105(8) 0.080(7) 0.084(8) 0.001(6) 0.004(7) 0.006(6)
N62_5 0.099(7) 0.079(7) 0.073(7) 0.000(6) 0.013(6) 0.003(6)
C63_5 0.103(7) 0.087(8) 0.075(8) 0.000(6) 0.009(6) 0.002(7)
C64_5 0.102(7) 0.090(7) 0.070(7) 0.004(6) 0.007(6) -0.002(6)
C65_5 0.103(8) 0.097(8) 0.072(8) 0.001(6) 0.009(7) -0.004(7)
C66_5 0.105(9) 0.101(9) 0.079(8) -0.006(7) 0.007(7) -0.008(8)
C67_5 0.103(9) 0.101(9) 0.080(8) 0.000(7) 0.002(7) -0.002(7)
C68_5 0.101(9) 0.097(8) 0.076(8) 0.005(7) 0.002(7) 0.000(7)
N69_5 0.098(8) 0.091(7) 0.065(7) 0.003(6) 0.003(6) -0.002(7)
Br70_5 0.154(3) 0.1128(19) 0.137(2) -0.0462(16) 0.0541(18) -0.0473(18)
Br71_5 0.123(2) 0.123(2) 0.215(3) -0.020(2) 0.061(2) 0.0074(18)
Br72_5 0.138(2) 0.0925(16) 0.0989(16) -0.0076(12) 0.0142(14) 0.0013(15)
N1_6 0.122(9) 0.092(7) 0.093(8) -0.003(7) 0.009(7) -0.011(7)
C2_6 0.127(10) 0.098(8) 0.101(9) 0.001(8) 0.004(8) -0.010(8)
C3_6 0.143(11) 0.102(9) 0.119(10) -0.003(8) -0.009(8) -0.006(8)
C4_6 0.153(11) 0.111(9) 0.129(10) -0.004(8) -0.023(8) -0.003(9)
C5_6 0.148(10) 0.101(8) 0.121(9) -0.004(8) -0.022(8) -0.005(8)
C6_6 0.130(9) 0.093(7) 0.106(8) -0.003(7) -0.010(7) -0.008(7)
C7_6 0.122(9) 0.089(7) 0.101(8) -0.004(7) -0.004(7) -0.010(7)
N8_6 0.114(8) 0.084(6) 0.095(8) -0.004(6) 0.006(6) -0.012(6)
C9_6 0.106(8) 0.081(6) 0.100(7) -0.005(6) 0.008(7) -0.015(6)
C10_6 0.106(8) 0.084(7) 0.103(8) -0.004(7) 0.005(7) -0.015(7)
C11_6 0.105(8) 0.082(7) 0.095(8) -0.004(7) 0.007(7) -0.017(7)
C12_6 0.105(8) 0.083(6) 0.094(7) -0.003(6) 0.005(7) -0.014(6)
C13_6 0.105(8) 0.084(7) 0.096(8) -0.007(7) 0.011(7) -0.013(6)
C14_6 0.105(8) 0.085(7) 0.098(8) -0.005(7) 0.009(7) -0.014(7)
C15_6 0.108(8) 0.082(6) 0.102(7) -0.003(6) -0.003(7) -0.013(6)
O16_6 0.108(7) 0.075(6) 0.096(7) -0.001(5) -0.003(6) -0.015(5)
C17_6 0.112(7) 0.081(6) 0.106(7) -0.001(6) -0.004(6) -0.011(6)
C18_6 0.116(8) 0.085(7) 0.118(9) -0.001(7) -0.010(7) -0.012(7)
C19_6 0.113(8) 0.085(7) 0.119(9) -0.002(7) -0.010(7) -0.013(7)
C20_6 0.115(7) 0.078(6) 0.096(7) 0.002(5) 0.002(6) -0.007(5)
C21_6 0.122(7) 0.083(6) 0.104(7) -0.001(6) 0.012(6) -0.010(6)
C22_6 0.121(7) 0.081(6) 0.096(6) 0.000(5) 0.015(6) -0.006(5)
C23_6 0.119(7) 0.085(6) 0.092(6) -0.002(6) 0.011(6) -0.008(6)
C24_6 0.116(7) 0.085(6) 0.086(6) -0.002(5) 0.007(5) -0.008(5)
C25_6 0.115(7) 0.080(6) 0.091(7) 0.001(5) 0.005(6) -0.009(6)
O26_6 0.122(8) 0.086(7) 0.096(7) -0.005(6) 0.013(6) -0.011(6)
C27_6 0.140(15) 0.102(12) 0.108(11) -0.002(10) 0.006(11) -0.008(12)
O28_6 0.126(9) 0.092(7) 0.132(8) -0.008(7) 0.020(7) -0.010(7)
C29_6 0.143(13) 0.126(15) 0.176(17) -0.008(14) 0.015(12) -0.009(11)
O30_6 0.125(8) 0.089(7) 0.095(7) -0.008(6) 0.017(6) -0.011(6)
C31_6 0.129(14) 0.102(12) 0.101(11) -0.018(10) 0.021(10) -0.009(11)
C32_6 0.126(7) 0.078(6) 0.099(7) 0.003(6) 0.019(6) -0.004(6)
O33_6 0.120(7) 0.074(6) 0.096(6) 0.006(5) 0.019(6) 0.001(6)
C34_6 0.121(8) 0.074(7) 0.102(6) 0.005(5) 0.019(6) 0.002(7)
C35_6 0.134(9) 0.076(7) 0.104(8) 0.005(6) 0.023(7) 0.003(7)
C36_6 0.136(9) 0.078(7) 0.103(8) 0.004(6) 0.023(7) 0.000(7)
C37_6 0.110(8) 0.073(6) 0.104(7) 0.003(6) 0.016(6) 0.004(7)
C38_6 0.100(8) 0.068(7) 0.100(7) 0.004(6) 0.009(7) 0.005(7)
C39_6 0.094(8) 0.067(7) 0.105(8) 0.001(6) 0.012(7) 0.001(7)
C40_6 0.094(7) 0.068(6) 0.102(7) -0.001(6) 0.014(6) 0.004(6)
C41_6 0.102(9) 0.071(7) 0.107(8) 0.001(6) 0.013(7) 0.005(7)
C42_6 0.110(9) 0.075(7) 0.112(8) 0.001(6) 0.018(7) 0.007(7)
N43_6 0.094(8) 0.067(7) 0.107(7) -0.003(6) 0.017(6) 0.002(6)
C44_6 0.100(9) 0.067(8) 0.106(7) -0.009(7) 0.018(6) -0.004(7)
C45_6 0.104(8) 0.075(7) 0.109(7) -0.009(6) 0.019(6) -0.011(6)
C46_6 0.110(9) 0.087(8) 0.109(8) -0.015(7) 0.022(7) -0.015(7)
C47_6 0.117(9) 0.097(9) 0.112(9) -0.014(8) 0.025(7) -0.022(7)
C48_6 0.119(10) 0.097(9) 0.112(8) -0.021(7) 0.024(7) -0.020(8)
C49_6 0.113(10) 0.089(8) 0.112(8) -0.014(7) 0.019(7) -0.014(7)
N50_6 0.106(9) 0.080(7) 0.107(8) -0.013(6) 0.017(6) -0.011(7)
C51_6 0.115(7) 0.089(7) 0.087(7) -0.004(6) 0.009(6) -0.010(6)
O52_6 0.115(7) 0.083(6) 0.083(6) -0.008(5) 0.010(5) -0.010(6)
C53_6 0.112(7) 0.085(7) 0.087(7) 0.000(6) 0.012(6) -0.003(6)
C54_6 0.114(8) 0.091(8) 0.086(7) -0.003(6) 0.012(7) -0.007(7)
C55_6 0.119(8) 0.093(8) 0.088(7) -0.005(6) 0.009(7) -0.008(7)
C56_6 0.109(7) 0.083(7) 0.093(7) 0.006(6) 0.011(6) 0.002(6)
C57_6 0.107(8) 0.084(8) 0.098(8) 0.010(6) 0.012(7) 0.005(7)
C58_6 0.110(8) 0.085(8) 0.101(8) 0.016(6) 0.011(7) 0.003(7)
C59_6 0.106(8) 0.084(7) 0.102(8) 0.013(6) 0.007(6) 0.001(6)
C60_6 0.107(8) 0.085(8) 0.103(8) 0.003(7) 0.009(7) 0.001(7)
C61_6 0.105(8) 0.084(8) 0.099(8) 0.002(6) 0.010(7) 0.003(7)
N62_6 0.106(8) 0.084(7) 0.099(8) 0.012(6) 0.011(6) 0.000(6)
C63_6 0.112(8) 0.092(8) 0.099(8) 0.011(7) 0.011(7) -0.004(7)
C64_6 0.114(8) 0.092(8) 0.095(8) 0.014(6) 0.010(6) -0.013(7)
C65_6 0.125(10) 0.099(8) 0.099(9) 0.021(7) 0.003(7) -0.019(7)
C66_6 0.127(10) 0.102(9) 0.110(9) 0.025(7) -0.005(8) -0.024(8)
C67_6 0.118(10) 0.098(9) 0.108(9) 0.023(7) -0.006(8) -0.023(8)
C68_6 0.113(10) 0.095(9) 0.103(9) 0.019(7) 0.002(7) -0.014(8)
N69_6 0.111(9) 0.091(8) 0.100(8) 0.016(6) 0.011(7) -0.013(7)
Br70_6 0.260(5) 0.135(3) 0.175(3) -0.007(2) -0.098(3) 0.000(3)
Br71_6 0.1074(19) 0.0946(16) 0.1092(17) -0.0206(13) 0.0195(13) -0.0194(14)
Br72_6 0.186(3) 0.128(2) 0.136(2) 0.0461(17) -0.001(2) -0.033(2)
S1_7 0.150(3) 0.150(3) 0.149(3) -0.0006(11) 0.0144(11) 0.0002(11)
F1_7 0.194(6) 0.193(6) 0.193(6) 0.0001(11) 0.0190(12) 0.0000(11)
O1_7 0.158(6) 0.158(6) 0.158(6) -0.0001(11) 0.0156(12) -0.0003(11)
N1_7 0.163(8) 0.163(8) 0.163(8) 0.0002(11) 0.0162(13) 0.0001(11)
C1_7 0.182(7) 0.182(7) 0.182(7) -0.0001(11) 0.0181(13) 0.0000(11)
S2_7 0.144(3) 0.144(3) 0.144(3) 0.0002(11) 0.0140(11) 0.0006(11)
F2_7 0.180(5) 0.180(5) 0.180(5) -0.0007(11) 0.0177(12) 0.0002(11)
O2_7 0.192(8) 0.191(8) 0.191(8) -0.0002(11) 0.0184(13) 0.0000(11)
C2_7 0.182(7) 0.182(7) 0.182(7) -0.0001(11) 0.0180(12) 0.0000(11)
F3_7 0.191(5) 0.191(5) 0.191(5) -0.0003(11) 0.0187(12) 0.0000(11)
O3_7 0.164(7) 0.164(7) 0.164(7) 0.0003(11) 0.0162(13) 0.0000(11)
F4_7 0.179(5) 0.179(5) 0.179(5) -0.0003(11) 0.0178(12) -0.0003(11)
O4_7 0.144(6) 0.145(6) 0.144(6) 0.0003(11) 0.0139(12) 0.0001(11)
F5_7 0.182(5) 0.182(5) 0.183(5) -0.0002(11) 0.0182(12) 0.0001(11)
F6_7 0.189(5) 0.188(5) 0.188(5) 0.0001(11) 0.0186(12) -0.0001(11)
S1_8 0.185(4) 0.185(4) 0.184(4) 0.0003(11) 0.0188(11) -0.0001(11)
F1_8 0.334(9) 0.334(9) 0.335(9) -0.0001(11) 0.0329(14) 0.0001(11)
O1_8 0.240(10) 0.240(10) 0.240(10) -0.0001(11) 0.0237(15) 0.0002(11)
N1_8 0.219(11) 0.220(11) 0.219(11) -0.0001(11) 0.0217(15) -0.0001(11)
C1_8 0.331(9) 0.331(9) 0.331(9) 0.0000(11) 0.0326(14) -0.0001(11)
S2_8 0.147(3) 0.146(3) 0.145(3) 0.0008(11) 0.0141(11) 0.0003(11)
F2_8 0.323(9) 0.323(9) 0.323(9) 0.0000(11) 0.0316(14) 0.0000(11)
O2_8 0.254(11) 0.254(11) 0.254(11) 0.0002(11) 0.0250(15) 0.0003(11)
C2_8 0.288(8) 0.288(8) 0.288(8) 0.0001(11) 0.0284(14) 0.0001(11)
F3_8 0.335(9) 0.336(9) 0.336(9) 0.0000(11) 0.0333(14) 0.0000(11)
O3_8 0.176(7) 0.176(7) 0.176(7) 0.0000(11) 0.0175(13) 0.0007(11)
F4_8 0.276(8) 0.276(8) 0.276(8) 0.0001(11) 0.0272(13) 0.0001(11)
O4_8 0.167(7) 0.167(7) 0.166(7) -0.0002(11) 0.0164(13) 0.0001(11)
F5_8 0.283(8) 0.283(8) 0.283(8) 0.0002(11) 0.0278(13) -0.0003(11)
F6_8 0.291(8) 0.291(8) 0.291(8) -0.0001(11) 0.0288(14) 0.0003(11)
S1_9 0.370(9) 0.370(9) 0.370(9) -0.0003(11) 0.0366(14) 0.0001(11)
F1_9 0.297(8) 0.297(8) 0.297(8) 0.0000(11) 0.0297(14) 0.0001(11)
O1_9 0.320(14) 0.320(14) 0.320(14) 0.0001(11) 0.0315(18) 0.0002(11)
N1_9 0.272(14) 0.272(14) 0.272(14) 0.0000(11) 0.0266(17) 0.0003(11)
C1_9 0.290(8) 0.290(8) 0.290(8) -0.0001(11) 0.0288(14) -0.0001(11)
S2_9 0.343(8) 0.343(8) 0.343(8) -0.0003(11) 0.0339(14) 0.0002(11)
F2_9 0.265(8) 0.265(8) 0.265(8) 0.0001(11) 0.0262(13) -0.0001(11)
O2_9 0.272(12) 0.272(12) 0.272(12) -0.0001(11) 0.0269(16) 0.0000(11)
C2_9 0.401(11) 0.401(11) 0.401(11) 0.0000(11) 0.0397(15) 0.0000(11)
F3_9 0.298(8) 0.298(8) 0.298(8) 0.0002(11) 0.0289(13) 0.0000(11)
O3_9 0.292(13) 0.292(13) 0.292(13) 0.0001(11) 0.0287(17) 0.0003(11)
F4_9 0.398(11) 0.398(11) 0.398(11) 0.0000(11) 0.0394(15) -0.0001(11)
O4_9 0.51(2) 0.51(2) 0.51(2) -0.0001(11) 0.051(2) 0.0000(11)
F5_9 0.407(11) 0.407(11) 0.407(11) 0.0000(11) 0.0401(15) 0.0000(11)
F6_9 0.397(11) 0.398(11) 0.397(11) 0.0001(11) 0.0392(15) 0.0000(11)
S1_10 0.222(4) 0.222(4) 0.222(4) 0.0002(11) 0.0216(12) -0.0004(11)
F1_10 0.292(8) 0.292(8) 0.292(8) -0.0001(11) 0.0287(13) 0.0001(11)
O1_10 0.207(8) 0.207(8) 0.206(8) 0.0004(11) 0.0201(14) 0.0000(11)
N1_10 0.179(9) 0.178(9) 0.179(9) 0.0000(11) 0.0178(14) 0.0003(11)
C1_10 0.286(8) 0.286(8) 0.286(8) 0.0000(11) 0.0282(14) 0.0000(11)
S2_10 0.168(3) 0.168(3) 0.168(3) 0.0004(11) 0.0168(11) -0.0002(11)
F2_10 0.279(8) 0.279(8) 0.278(8) 0.0001(11) 0.0276(13) 0.0000(11)
O2_10 0.217(9) 0.217(9) 0.217(9) -0.0001(11) 0.0212(14) -0.0001(11)
C2_10 0.185(7) 0.185(7) 0.185(7) -0.0001(11) 0.0184(13) 0.0000(11)
F3_10 0.282(8) 0.281(8) 0.282(8) -0.0001(11) 0.0277(13) 0.0001(11)
O3_10 0.163(7) 0.163(7) 0.163(7) 0.0000(11) 0.0160(13) -0.0006(11)
F4_10 0.188(5) 0.188(5) 0.187(5) -0.0003(11) 0.0186(12) -0.0002(11)
O4_10 0.192(8) 0.192(8) 0.192(8) -0.0003(11) 0.0189(13) -0.0001(11)
F5_10 0.195(6) 0.195(6) 0.195(6) 0.0002(11) 0.0190(12) -0.0002(11)
F6_10 0.186(5) 0.186(5) 0.186(5) 0.0002(11) 0.0183(12) 0.0000(11)
S1_11 0.249(5) 0.249(5) 0.249(5) 0.0009(11) 0.0252(12) 0.0002(11)
F1_11 0.253(7) 0.253(7) 0.253(7) 0.0003(11) 0.0253(13) 0.0001(11)
O1_11 0.281(12) 0.281(12) 0.282(12) 0.0000(11) 0.0278(16) -0.0002(11)
N1_11 0.173(9) 0.173(9) 0.174(9) 0.0001(11) 0.0174(14) 0.0001(11)
C1_11 0.256(8) 0.256(8) 0.256(8) 0.0000(11) 0.0253(13) 0.0000(11)
S2_11 0.118(2) 0.116(2) 0.119(2) -0.0003(11) 0.0111(11) 0.0000(11)
F2_11 0.245(7) 0.245(7) 0.245(7) -0.0002(11) 0.0244(13) 0.0000(11)
O2_11 0.249(11) 0.249(11) 0.250(11) 0.0005(11) 0.0245(15) 0.0004(11)
C2_11 0.208(7) 0.208(7) 0.208(7) -0.0001(11) 0.0206(13) 0.0000(11)
F3_11 0.277(8) 0.277(8) 0.277(8) 0.0001(11) 0.0276(13) 0.0003(11)
O3_11 0.134(5) 0.133(5) 0.134(5) 0.0000(11) 0.0128(12) 0.0002(11)
F4_11 0.218(6) 0.218(6) 0.218(6) -0.0002(11) 0.0210(12) 0.0001(11)
O4_11 0.148(6) 0.148(6) 0.148(6) -0.0001(11) 0.0144(12) 0.0000(11)
F5_11 0.212(6) 0.212(6) 0.212(6) 0.0001(11) 0.0206(12) 0.0001(11)
F6_11 0.207(6) 0.207(6) 0.207(6) -0.0004(11) 0.0200(12) 0.0001(11)
S1_12 0.342(8) 0.342(8) 0.342(8) -0.0001(11) 0.0337(14) 0.0000(11)
F1_12 0.385(11) 0.386(11) 0.386(11) 0.0001(11) 0.0381(15) 0.0001(11)
O1_12 0.339(15) 0.339(15) 0.339(15) 0.0001(11) 0.0334(19) -0.0002(11)
N1_12 0.34(2) 0.34(2) 0.34(2) 0.000 0.033(2) 0.000
C1_12 0.391(10) 0.391(10) 0.391(10) 0.0000(11) 0.0386(15) 0.0000(11)
F2_12 0.391(11) 0.391(11) 0.391(11) 0.0000(11) 0.0386(15) -0.0001(11)
O2_12 0.67(3) 0.67(3) 0.67(3) 0.0000(11) 0.066(3) 0.0000(11)
F3_12 0.390(11) 0.390(11) 0.390(11) 0.0000(11) 0.0386(15) -0.0001(11)
S1_13 0.175(3) 0.174(3) 0.176(3) 0.0005(11) 0.0155(11) -0.0001(11)
F1_13 0.207(6) 0.207(6) 0.207(6) 0.0002(11) 0.0203(12) -0.0001(11)
O1_13 0.210(9) 0.210(9) 0.211(9) 0.0002(11) 0.0207(14) 0.0000(11)
N1_13 0.164(8) 0.164(8) 0.164(8) 0.0002(11) 0.0159(13) 0.0001(11)
C1_13 0.200(7) 0.200(7) 0.200(7) 0.0000(11) 0.0197(13) 0.0000(11)
S2_13 0.237(5) 0.236(5) 0.236(5) 0.0003(11) 0.0226(12) -0.0001(11)
F2_13 0.213(6) 0.213(6) 0.213(6) -0.0001(11) 0.0213(12) 0.0000(11)
O2_13 0.163(7) 0.162(7) 0.163(7) -0.0001(11) 0.0157(13) 0.0001(11)
C2_13 0.343(9) 0.343(9) 0.343(9) 0.0000(11) 0.0339(14) 0.0001(11)
F3_13 0.195(6) 0.195(6) 0.195(6) 0.0003(11) 0.0190(12) 0.0000(11)
O3_13 0.316(14) 0.316(14) 0.316(14) 0.0001(11) 0.0312(18) 0.0000(11)
F4_13 0.324(9) 0.324(9) 0.324(9) 0.0000(11) 0.0320(14) 0.0000(11)
O4_13 0.333(15) 0.333(15) 0.332(15) 0.0001(11) 0.0327(18) -0.0001(11)
F5_13 0.350(10) 0.350(10) 0.350(10) 0.0000(11) 0.0345(14) 0.0000(11)
F6_13 0.351(10) 0.351(10) 0.351(10) 0.0000(11) 0.0348(14) -0.0001(11)
S1_14 0.431(12) 0.431(12) 0.431(12) 0.0000(11) 0.0427(16) 0.0001(11)
F1_14 0.410(11) 0.410(11) 0.410(11) 0.0000(11) 0.0404(15) 0.0000(11)
O1_14 0.402(18) 0.402(18) 0.402(18) 0.0001(11) 0.040(2) 0.0001(11)
N1_14 0.40(2) 0.39(2) 0.39(2) 0.000 0.039(3) 0.000
C1_14 0.413(11) 0.413(11) 0.413(11) 0.0000(11) 0.0409(15) 0.0000(11)
F2_14 0.409(11) 0.409(11) 0.409(11) 0.0000(11) 0.0404(15) -0.0001(11)
O2_14 0.52(2) 0.52(2) 0.52(2) 0.0000(11) 0.051(2) 0.0000(11)
F3_14 0.411(11) 0.411(11) 0.411(11) -0.0001(11) 0.0406(15) 0.0000(11)
S1_15a 0.55(2) 0.55(2) 0.55(2) 0.0000(11) 0.054(3) 0.0001(11)
F1_15a 0.355(13) 0.355(13) 0.355(13) 0.0000(11) 0.0350(17) -0.0001(11)
O1_15a 0.76(3) 0.76(3) 0.76(3) 0.0000(11) 0.075(3) 0.0000(11)
N1_15a 0.51(3) 0.51(3) 0.51(3) 0.0000(11) 0.051(3) 0.0000(11)
C1_15a 0.351(12) 0.351(12) 0.351(12) 0.0000(11) 0.0348(16) 0.0000(11)
S2_15a 0.128(5) 0.128(5) 0.129(5) 0.0003(11) 0.0129(12) -0.0002(11)
F2_15a 0.358(13) 0.358(13) 0.358(13) -0.0001(11) 0.0354(17) 0.0000(11)
O2_15a 1.17(3) 1.17(3) 1.17(3) 0.0000(11) 0.115(3) 0.0000(11)
C2_15a 0.241(10) 0.241(10) 0.241(10) 0.0000(11) 0.0238(15) 0.0000(11)
F3_15a 0.348(13) 0.347(13) 0.347(13) -0.0001(11) 0.0342(16) 0.0001(11)
O3_15a 0.164(11) 0.164(11) 0.164(11) 0.0000(11) 0.0164(15) 0.0000(11)
F4_15a 0.233(10) 0.233(10) 0.233(10) 0.0000(11) 0.0231(15) 0.0000(11)
O4_15a 0.192(13) 0.192(13) 0.192(13) 0.0000(11) 0.0191(17) 0.0000(11)
F5_15a 0.242(10) 0.242(10) 0.242(10) 0.0001(11) 0.0239(15) 0.0000(11)
F6_15a 0.243(10) 0.243(10) 0.243(10) 0.0001(11) 0.0239(14) 0.0000(11)
S1_16b 0.143(7) 0.143(7) 0.143(7) 0.0001(11) 0.0142(13) -0.0001(11)
F1_16b 0.217(11) 0.217(11) 0.217(11) 0.0000(11) 0.0216(15) -0.0002(11)
O1_16b 0.215(19) 0.215(19) 0.215(19) 0.0000(11) 0.021(2) 0.0000(11)
N1_16b 0.138(18) 0.138(18) 0.138(18) 0.0001(11) 0.014(2) -0.0001(11)
C1_16b 0.198(11) 0.198(11) 0.198(11) 0.0000(11) 0.0196(15) 0.0000(11)
S2_16b 0.082(5) 0.081(5) 0.081(5) 0.0001(11) 0.0081(12) -0.0001(11)
F2_16b 0.196(11) 0.196(11) 0.196(11) 0.0000(11) 0.0193(15) 0.0001(11)
C2_16b 0.093(8) 0.093(8) 0.093(8) 0.0000(11) 0.0092(13) 0.0000(11)
F3_16b 0.197(11) 0.197(11) 0.197(11) 0.0001(11) 0.0194(15) 0.0001(11)
O3_16b 0.060(8) 0.060(8) 0.060(8) -0.0001(11) 0.0059(13) 0.0001(11)
F4_16b 0.105(7) 0.105(7) 0.105(7) 0.0000(11) 0.0101(13) 0.0001(11)
O4_16b 0.091(10) 0.091(10) 0.091(10) -0.0001(11) 0.0090(14) 0.0000(11)
F5_16b 0.087(7) 0.087(7) 0.087(7) -0.0001(11) 0.0088(13) -0.0002(11)
F6_16b 0.092(7) 0.092(7) 0.092(7) 0.0000(11) 0.0091(13) 0.0000(11)
O32_16b 0.140(13) 0.140(13) 0.140(13) 0.0001(11) 0.0137(17) 0.0000(11)
O1_17 0.223(18) 0.151(15) 0.250(18) 0.032(13) -0.005(13) -0.015(13)
C2_17 0.220(19) 0.152(16) 0.246(19) 0.031(14) 0.001(14) -0.015(15)
C3_17 0.21(2) 0.144(18) 0.22(2) 0.027(16) 0.015(18) 0.000(17)
C4_17 0.221(19) 0.158(16) 0.26(2) 0.041(14) -0.014(15) -0.014(15)
C5_17 0.23(2) 0.175(19) 0.27(2) 0.040(18) -0.017(19) 0.000(18)
O1_18 0.41(4) 0.27(3) 0.29(2) 0.07(3) -0.01(2) 0.00(2)
C2_18 0.41(4) 0.27(3) 0.29(2) 0.07(3) -0.02(2) -0.01(2)
C3_18 0.41(4) 0.28(3) 0.30(3) 0.07(3) -0.02(3) -0.02(3)
C4_18 0.41(4) 0.27(3) 0.29(2) 0.07(3) -0.02(2) 0.00(2)
C5_18 0.40(4) 0.26(3) 0.30(3) 0.08(3) -0.03(3) 0.02(3)
O1_19 0.15(2) 0.23(3) 0.17(2) 0.000 0.030(15) 0.000
C2_19 0.15(2) 0.23(3) 0.17(2) 0.001(9) 0.027(15) 0.010(9)
C3_19 0.16(2) 0.24(3) 0.19(2) -0.013(15) 0.011(17) 0.015(15)
O1_20 0.31(2) 0.161(16) 0.35(3) -0.048(16) -0.045(19) 0.032(18)
C2_20 0.30(2) 0.154(17) 0.35(3) -0.045(18) -0.04(2) 0.026(19)
C3_20 0.28(3) 0.154(19) 0.33(3) -0.036(19) -0.04(2) 0.01(2)
C4_20 0.31(2) 0.161(17) 0.34(3) -0.052(18) -0.05(2) 0.033(19)
C5_20 0.33(3) 0.167(19) 0.33(3) -0.05(2) -0.05(2) 0.03(2)
N1_21 0.172(17) 0.103(14) 0.187(18) -0.008(14) 0.010(14) -0.006(16)
C2_21 0.178(18) 0.112(16) 0.22(2) -0.029(16) -0.005(16) 0.005(18)
C3_21 0.21(2) 0.123(16) 0.23(2) -0.029(16) 0.003(19) -0.001(18)
N1_22 0.18(3) 0.21(2) 0.34(3) -0.06(2) -0.08(2) 0.05(2)
C2_22 0.18(3) 0.22(2) 0.31(3) -0.06(2) -0.07(2) 0.05(2)
C3_22 0.17(3) 0.23(2) 0.28(3) -0.06(2) -0.07(2) 0.06(2)
N1_23 0.40(3) 0.22(2) 0.22(3) -0.04(2) 0.17(3) 0.00(2)
C2_23 0.39(3) 0.24(2) 0.22(3) -0.04(3) 0.16(3) 0.01(2)
C3_23 0.39(4) 0.26(3) 0.22(3) -0.05(3) 0.16(3) 0.02(3)
N1_24 0.24(3) 0.19(2) 0.28(3) -0.01(3) -0.06(2) 0.01(3)
C2_24 0.24(3) 0.19(3) 0.29(2) -0.01(3) -0.07(2) 0.00(3)
C3_24 0.25(3) 0.18(2) 0.30(3) 0.01(3) -0.08(2) 0.01(3)
 
_geom_special_details
;
 All esds (except the esd in the dihedral angle between two l.s. planes)
 are estimated using the full covariance matrix.  The cell esds are taken
 into account individually in the estimation of esds in distances, angles
 and torsion angles; correlations between esds in cell parameters are only
 used when they are defined by crystal symmetry.  An approximate (isotropic)
 treatment of cell esds is used for estimating esds involving l.s. planes.
;
 
loop_
 _geom_bond_atom_site_label_1
 _geom_bond_atom_site_label_2
 _geom_bond_distance
 _geom_bond_site_symmetry_2
 _geom_bond_publ_flag
Fe1_1 N69_3 1.952(12) 2_756 ?
Fe1_1 N1_4 1.963(13) . ?
Fe1_1 N1_3 1.983(12) . ?
Fe1_1 N8_3 1.984(14) . ?
Fe1_1 N62_3 1.995(14) 2_756 ?
Fe1_1 N8_4 2.020(14) . ?
Fe2_1 N62_4 1.960(14) . ?
Fe2_1 N69_4 1.969(13) . ?
Fe2_1 N50_3 1.969(14) . ?
Fe2_1 N50_4 1.976(13) 2_756 ?
Fe2_1 N43_3 2.024(14) . ?
Fe2_1 N43_4 2.027(13) 2_756 ?
Fe1_2 N50_6 1.970(13) . ?
Fe1_2 N50_5 1.978(13) . ?
Fe1_2 N62_6 1.985(14) 2_656 ?
Fe1_2 N69_6 1.995(13) 2_656 ?
Fe1_2 N43_6 2.024(14) . ?
Fe1_2 N43_5 2.027(14) . ?
Fe2_2 N8_5 1.921(14) . ?
Fe2_2 N1_5 1.977(12) . ?
Fe2_2 N1_6 1.979(13) . ?
Fe2_2 N69_5 1.985(12) 2_656 ?
Fe2_2 N62_5 2.003(14) 2_656 ?
Fe2_2 N8_6 2.017(14) . ?
N1_3 C2_3 1.347(11) . ?
N1_3 C6_3 1.353(8) . ?
C2_3 C3_3 1.382(12) . ?
C2_3 H2_3 0.9500 . ?
C3_3 C4_3 1.392(9) . ?
C3_3 H3_3 0.9500 . ?
C4_3 C5_3 1.388(9) . ?
C4_3 H4_3 0.9500 . ?
C5_3 C6_3 1.393(6) . ?
C5_3 Br70_3 1.887(9) . ?
C6_3 C7_3 1.459(8) . ?
C7_3 N8_3 1.281(13) . ?
C7_3 H7_3 0.9500 . ?
N8_3 C9_3 1.422(8) . ?
C9_3 C14_3 1.389(10) . ?
C9_3 C10_3 1.390(10) . ?
C10_3 C11_3 1.377(8) . ?
C10_3 H10_3 0.9500 . ?
C11_3 C12_3 1.399(10) . ?
C11_3 H11_3 0.9500 . ?
C12_3 C13_3 1.391(9) . ?
C12_3 C15_3 1.466(10) . ?
C13_3 C14_3 1.381(8) . ?
C13_3 H13_3 0.9500 . ?
C14_3 H14_3 0.9500 . ?
C15_3 C19_3 1.341(15) . ?
C15_3 O16_3 1.381(11) . ?
O16_3 C17_3 1.369(12) . ?
C17_3 C18_3 1.364(15) . ?
C17_3 C20_3 1.472(7) . ?
C18_3 C19_3 1.394(16) . ?
C18_3 H18_3 0.9500 . ?
C19_3 H19_3 0.9500 . ?
C20_3 C21_3 1.387(10) . ?
C20_3 C25_3 1.389(10) . ?
C21_3 O28_3 1.388(10) . ?
C21_3 C22_3 1.400(10) . ?
C22_3 C23_3 1.392(10) . ?
C22_3 C32_3 1.475(7) . ?
C23_3 O30_3 1.380(10) . ?
C23_3 C24_3 1.396(10) . ?
C24_3 C25_3 1.398(10) . ?
C24_3 C51_3 1.470(7) . ?
C25_3 O26_3 1.380(10) . ?
O26_3 C27_3 1.422(13) . ?
C27_3 H27A_3 0.9800 . ?
C27_3 H27B_3 0.9800 . ?
C27_3 H27C_3 0.9800 . ?
O28_3 C29_3 1.414(13) . ?
C29_3 H29A_3 0.9800 . ?
C29_3 H29B_3 0.9800 . ?
C29_3 H29C_3 0.9800 . ?
O30_3 C31_3 1.427(13) . ?
C31_3 H31A_3 0.9800 . ?
C31_3 H31B_3 0.9800 . ?
C31_3 H31C_3 0.9800 . ?
C32_3 C36_3 1.358(14) . ?
C32_3 O33_3 1.387(11) . ?
O33_3 C34_3 1.386(11) . ?
C34_3 C35_3 1.344(15) . ?
C34_3 C37_3 1.460(10) . ?
C35_3 C36_3 1.414(15) . ?
C35_3 H35_3 0.9500 . ?
C36_3 H36_3 0.9500 . ?
C37_3 C42_3 1.388(10) . ?
C37_3 C38_3 1.393(10) . ?
C38_3 C39_3 1.379(8) . ?
C38_3 H38_3 0.9500 . ?
C39_3 C40_3 1.377(10) . ?
C39_3 H39_3 0.9500 . ?
C40_3 C41_3 1.386(10) . ?
C40_3 N43_3 1.411(8) . ?
C41_3 C42_3 1.388(8) . ?
C41_3 H41_3 0.9500 . ?
C42_3 H42_3 0.9500 . ?
N43_3 C44_3 1.259(13) . ?
C44_3 C45_3 1.456(8) . ?
C44_3 H44_3 0.9500 . ?
C45_3 N50_3 1.354(8) . ?
C45_3 C46_3 1.393(6) . ?
C46_3 C47_3 1.389(9) . ?
C46_3 Br71_3 1.903(9) . ?
C47_3 C48_3 1.388(9) . ?
C47_3 H47_3 0.9500 . ?
C48_3 C49_3 1.384(12) . ?
C48_3 H48_3 0.9500 . ?
C49_3 N50_3 1.336(11) . ?
C49_3 H49_3 0.9500 . ?
C51_3 C55_3 1.357(14) . ?
C51_3 O52_3 1.378(11) . ?
O52_3 C53_3 1.398(11) . ?
C53_3 C54_3 1.341(15) . ?
C53_3 C56_3 1.463(10) . ?
C54_3 C55_3 1.425(15) . ?
C54_3 H54_3 0.9500 . ?
C55_3 H55_3 0.9500 . ?
C56_3 C57_3 1.384(9) . ?
C56_3 C61_3 1.393(10) . ?
C57_3 C58_3 1.381(8) . ?
C57_3 H57_3 0.9500 . ?
C58_3 C59_3 1.392(10) . ?
C58_3 H58_3 0.9500 . ?
C59_3 C60_3 1.383(10) . ?
C59_3 N62_3 1.415(9) . ?
C60_3 C61_3 1.387(8) . ?
C60_3 H60_3 0.9500 . ?
C61_3 H61_3 0.9500 . ?
N62_3 C63_3 1.283(13) . ?
N62_3 Fe1_1 1.994(14) 2_756 ?
C63_3 C64_3 1.460(8) . ?
C63_3 H63_3 0.9500 . ?
C64_3 N69_3 1.351(8) . ?
C64_3 C65_3 1.391(6) . ?
C65_3 C66_3 1.381(9) . ?
C65_3 Br72_3 1.881(9) . ?
C66_3 C67_3 1.390(9) . ?
C66_3 H66_3 0.9500 . ?
C67_3 C68_3 1.379(12) . ?
C67_3 H67_3 0.9500 . ?
C68_3 N69_3 1.334(11) . ?
C68_3 H68_3 0.9500 . ?
N69_3 Fe1_1 1.953(12) 2_756 ?
N1_4 C2_4 1.329(11) . ?
N1_4 C6_4 1.355(8) . ?
C2_4 C3_4 1.385(12) . ?
C2_4 H2_4 0.9500 . ?
C3_4 C4_4 1.387(9) . ?
C3_4 H3_4 0.9500 . ?
C4_4 C5_4 1.394(9) . ?
C4_4 H4_4 0.9500 . ?
C5_4 C6_4 1.393(6) . ?
C5_4 Br70_4 1.879(9) . ?
C6_4 C7_4 1.465(8) . ?
C7_4 N8_4 1.286(13) . ?
C7_4 H7_4 0.9500 . ?
N8_4 C9_4 1.410(8) . ?
C9_4 C10_4 1.379(10) . ?
C9_4 C14_4 1.393(10) . ?
C10_4 C11_4 1.379(8) . ?
C10_4 H10_4 0.9500 . ?
C11_4 C12_4 1.402(10) . ?
C11_4 H11_4 0.9500 . ?
C12_4 C13_4 1.391(10) . ?
C12_4 C15_4 1.458(10) . ?
C13_4 C14_4 1.388(8) . ?
C13_4 H13_4 0.9500 . ?
C14_4 H14_4 0.9500 . ?
C15_4 C19_4 1.338(15) . ?
C15_4 O16_4 1.383(11) . ?
O16_4 C17_4 1.381(11) . ?
C17_4 C18_4 1.342(14) . ?
C17_4 C20_4 1.472(7) . ?
C18_4 C19_4 1.423(15) . ?
C18_4 H18_4 0.9500 . ?
C19_4 H19_4 0.9500 . ?
C20_4 C25_4 1.388(10) . ?
C20_4 C21_4 1.392(10) . ?
C21_4 O28_4 1.373(10) . ?
C21_4 C22_4 1.400(10) . ?
C22_4 C23_4 1.397(10) . ?
C22_4 C32_4 1.472(7) . ?
C23_4 O30_4 1.377(10) . ?
C23_4 C24_4 1.389(10) . ?
C24_4 C25_4 1.396(10) . ?
C24_4 C51_4 1.471(7) . ?
C25_4 O26_4 1.378(10) . ?
O26_4 C27_4 1.425(12) . ?
C27_4 H27A_4 0.9800 . ?
C27_4 H27B_4 0.9800 . ?
C27_4 H27C_4 0.9800 . ?
O28_4 C29_4 1.440(13) . ?
C29_4 H29A_4 0.9800 . ?
C29_4 H29B_4 0.9800 . ?
C29_4 H29C_4 0.9800 . ?
O30_4 C31_4 1.424(12) . ?
C31_4 H31A_4 0.9800 . ?
C31_4 H31B_4 0.9800 . ?
C31_4 H31C_4 0.9800 . ?
C32_4 C36_4 1.342(14) . ?
C32_4 O33_4 1.372(11) . ?
O33_4 C34_4 1.387(11) . ?
C34_4 C35_4 1.338(15) . ?
C34_4 C37_4 1.459(10) . ?
C35_4 C36_4 1.416(15) . ?
C35_4 H35_4 0.9500 . ?
C36_4 H36_4 0.9500 . ?
C37_4 C38_4 1.389(9) . ?
C37_4 C42_4 1.394(9) . ?
C38_4 C39_4 1.382(8) . ?
C38_4 H38_4 0.9500 . ?
C39_4 C40_4 1.369(10) . ?
C39_4 H39_4 0.9500 . ?
C40_4 C41_4 1.399(10) . ?
C40_4 N43_4 1.413(8) . ?
C41_4 C42_4 1.383(8) . ?
C41_4 H41_4 0.9500 . ?
C42_4 H42_4 0.9500 . ?
N43_4 C44_4 1.265(13) . ?
N43_4 Fe2_1 2.027(13) 2_756 ?
C44_4 C45_4 1.455(8) . ?
C44_4 H44_4 0.9500 . ?
C45_4 N50_4 1.358(8) . ?
C45_4 C46_4 1.388(6) . ?
C46_4 C47_4 1.389(9) . ?
C46_4 Br71_4 1.891(9) . ?
C47_4 C48_4 1.381(9) . ?
C47_4 H47_4 0.9500 . ?
C48_4 C49_4 1.373(12) . ?
C48_4 H48_4 0.9500 . ?
C49_4 N50_4 1.338(11) . ?
C49_4 H49_4 0.9500 . ?
N50_4 Fe2_1 1.976(13) 2_756 ?
C51_4 C55_4 1.359(14) . ?
C51_4 O52_4 1.362(11) . ?
O52_4 C53_4 1.385(11) . ?
C53_4 C54_4 1.355(15) . ?
C53_4 C56_4 1.452(10) . ?
C54_4 C55_4 1.386(15) . ?
C54_4 H54_4 0.9500 . ?
C55_4 H55_4 0.9500 . ?
C56_4 C61_4 1.386(9) . ?
C56_4 C57_4 1.391(10) . ?
C57_4 C58_4 1.385(8) . ?
C57_4 H57_4 0.9500 . ?
C58_4 C59_4 1.388(10) . ?
C58_4 H58_4 0.9500 . ?
C59_4 C60_4 1.391(10) . ?
C59_4 N62_4 1.422(9) . ?
C60_4 C61_4 1.386(8) . ?
C60_4 H60_4 0.9500 . ?
C61_4 H61_4 0.9500 . ?
N62_4 C63_4 1.270(13) . ?
C63_4 C64_4 1.465(8) . ?
C63_4 H63_4 0.9500 . ?
C64_4 N69_4 1.355(8) . ?
C64_4 C65_4 1.393(6) . ?
C65_4 C66_4 1.393(9) . ?
C65_4 Br72_4 1.891(9) . ?
C66_4 C67_4 1.388(9) . ?
C66_4 H66_4 0.9500 . ?
C67_4 C68_4 1.383(12) . ?
C67_4 H67_4 0.9500 . ?
C68_4 N69_4 1.332(11) . ?
C68_4 H68_4 0.9500 . ?
N1_5 C2_5 1.342(10) . ?
N1_5 C6_5 1.354(8) . ?
C2_5 C3_5 1.373(12) . ?
C2_5 H2_5 0.9500 . ?
C3_5 C4_5 1.385(9) . ?
C3_5 H3_5 0.9500 . ?
C4_5 C5_5 1.381(9) . ?
C4_5 H4_5 0.9500 . ?
C5_5 C6_5 1.393(6) . ?
C5_5 Br70_5 1.886(9) . ?
C6_5 C7_5 1.461(8) . ?
C7_5 N8_5 1.297(13) . ?
C7_5 H7_5 0.9500 . ?
N8_5 C9_5 1.418(8) . ?
C9_5 C10_5 1.384(10) . ?
C9_5 C14_5 1.385(10) . ?
C10_5 C11_5 1.383(8) . ?
C10_5 H10_5 0.9500 . ?
C11_5 C12_5 1.386(9) . ?
C11_5 H11_5 0.9500 . ?
C12_5 C13_5 1.396(9) . ?
C12_5 C15_5 1.464(10) . ?
C13_5 C14_5 1.383(8) . ?
C13_5 H13_5 0.9500 . ?
C14_5 H14_5 0.9500 . ?
C15_5 C19_5 1.334(14) . ?
C15_5 O16_5 1.383(11) . ?
O16_5 C17_5 1.376(11) . ?
C17_5 C18_5 1.349(14) . ?
C17_5 C20_5 1.469(7) . ?
C18_5 C19_5 1.425(15) . ?
C18_5 H18_5 0.9500 . ?
C19_5 H19_5 0.9500 . ?
C20_5 C25_5 1.397(10) . ?
C20_5 C21_5 1.402(10) . ?
C21_5 O28_5 1.375(10) . ?
C21_5 C22_5 1.400(10) . ?
C22_5 C23_5 1.400(10) . ?
C22_5 C32_5 1.473(7) . ?
C23_5 O30_5 1.375(9) . ?
C23_5 C24_5 1.392(10) . ?
C24_5 C25_5 1.411(10) . ?
C24_5 C51_5 1.469(7) . ?
C25_5 O26_5 1.382(10) . ?
O26_5 C27_5 1.419(13) . ?
C27_5 H27A_5 0.9800 . ?
C27_5 H27B_5 0.9800 . ?
C27_5 H27C_5 0.9800 . ?
O28_5 C29_5 1.425(13) . ?
C29_5 H29A_5 0.9800 . ?
C29_5 H29B_5 0.9800 . ?
C29_5 H29C_5 0.9800 . ?
O30_5 C31_5 1.423(13) . ?
C31_5 H31A_5 0.9800 . ?
C31_5 H31B_5 0.9800 . ?
C31_5 H31C_5 0.9800 . ?
C32_5 C36_5 1.342(14) . ?
C32_5 O33_5 1.385(11) . ?
O33_5 C34_5 1.380(11) . ?
C34_5 C35_5 1.335(15) . ?
C34_5 C37_5 1.457(10) . ?
C35_5 C36_5 1.412(15) . ?
C35_5 H35_5 0.9500 . ?
C36_5 H36_5 0.9500 . ?
C37_5 C38_5 1.391(9) . ?
C37_5 C42_5 1.394(9) . ?
C38_5 C39_5 1.381(8) . ?
C38_5 H38_5 0.9500 . ?
C39_5 C40_5 1.383(10) . ?
C39_5 H39_5 0.9500 . ?
C40_5 C41_5 1.380(10) . ?
C40_5 N43_5 1.404(8) . ?
C41_5 C42_5 1.385(8) . ?
C41_5 H41_5 0.9500 . ?
C42_5 H42_5 0.9500 . ?
N43_5 C44_5 1.261(13) . ?
C44_5 C45_5 1.456(8) . ?
C44_5 H44_5 0.9500 . ?
C45_5 N50_5 1.350(8) . ?
C45_5 C46_5 1.391(6) . ?
C46_5 C47_5 1.379(9) . ?
C46_5 Br71_5 1.884(9) . ?
C47_5 C48_5 1.387(9) . ?
C47_5 H47_5 0.9500 . ?
C48_5 C49_5 1.380(12) . ?
C48_5 H48_5 0.9500 . ?
C49_5 N50_5 1.328(11) . ?
C49_5 H49_5 0.9500 . ?
C51_5 C55_5 1.333(14) . ?
C51_5 O52_5 1.382(11) . ?
O52_5 C53_5 1.375(11) . ?
C53_5 C54_5 1.347(15) . ?
C53_5 C56_5 1.460(10) . ?
C54_5 C55_5 1.398(15) . ?
C54_5 H54_5 0.9500 . ?
C55_5 H55_5 0.9500 . ?
C56_5 C57_5 1.393(10) . ?
C56_5 C61_5 1.393(9) . ?
C57_5 C58_5 1.386(8) . ?
C57_5 H57_5 0.9500 . ?
C58_5 C59_5 1.388(10) . ?
C58_5 H58_5 0.9500 . ?
C59_5 C60_5 1.385(10) . ?
C59_5 N62_5 1.405(8) . ?
C60_5 C61_5 1.381(8) . ?
C60_5 H60_5 0.9500 . ?
C61_5 H61_5 0.9500 . ?
N62_5 C63_5 1.279(13) . ?
N62_5 Fe2_2 2.003(14) 2_656 ?
C63_5 C64_5 1.466(8) . ?
C63_5 H63_5 0.9500 . ?
C64_5 N69_5 1.353(8) . ?
C64_5 C65_5 1.393(6) . ?
C65_5 C66_5 1.389(9) . ?
C65_5 Br72_5 1.895(9) . ?
C66_5 C67_5 1.386(9) . ?
C66_5 H66_5 0.9500 . ?
C67_5 C68_5 1.381(12) . ?
C67_5 H67_5 0.9500 . ?
C68_5 N69_5 1.338(11) . ?
C68_5 H68_5 0.9500 . ?
N69_5 Fe2_2 1.985(12) 2_656 ?
N1_6 C2_6 1.337(11) . ?
N1_6 C6_6 1.352(8) . ?
C2_6 C3_6 1.381(12) . ?
C2_6 H2_6 0.9500 . ?
C3_6 C4_6 1.386(9) . ?
C3_6 H3_6 0.9500 . ?
C4_6 C5_6 1.388(9) . ?
C4_6 H4_6 0.9500 . ?
C5_6 C6_6 1.392(6) . ?
C5_6 Br70_6 1.893(9) . ?
C6_6 C7_6 1.457(8) . ?
C7_6 N8_6 1.264(13) . ?
C7_6 H7_6 0.9500 . ?
N8_6 C9_6 1.414(8) . ?
C9_6 C14_6 1.387(10) . ?
C9_6 C10_6 1.390(10) . ?
C10_6 C11_6 1.386(8) . ?
C10_6 H10_6 0.9500 . ?
C11_6 C12_6 1.392(10) . ?
C11_6 H11_6 0.9500 . ?
C12_6 C13_6 1.388(10) . ?
C12_6 C15_6 1.460(10) . ?
C13_6 C14_6 1.385(8) . ?
C13_6 H13_6 0.9500 . ?
C14_6 H14_6 0.9500 . ?
C15_6 C19_6 1.356(15) . ?
C15_6 O16_6 1.376(11) . ?
O16_6 C17_6 1.376(12) . ?
C17_6 C18_6 1.350(15) . ?
C17_6 C20_6 1.472(7) . ?
C18_6 C19_6 1.411(16) . ?
C18_6 H18_6 0.9500 . ?
C19_6 H19_6 0.9500 . ?
C20_6 C25_6 1.394(11) . ?
C20_6 C21_6 1.398(11) . ?
C21_6 O28_6 1.368(10) . ?
C21_6 C22_6 1.390(11) . ?
C22_6 C23_6 1.394(11) . ?
C22_6 C32_6 1.473(7) . ?
C23_6 O30_6 1.374(10) . ?
C23_6 C24_6 1.395(11) . ?
C24_6 C25_6 1.401(11) . ?
C24_6 C51_6 1.472(7) . ?
C25_6 O26_6 1.369(10) . ?
O26_6 C27_6 1.420(13) . ?
C27_6 H27A_6 0.9800 . ?
C27_6 H27B_6 0.9800 . ?
C27_6 H27C_6 0.9800 . ?
O28_6 C29_6 1.418(13) . ?
C29_6 H29A_6 0.9800 . ?
C29_6 H29B_6 0.9800 . ?
C29_6 H29C_6 0.9800 . ?
O30_6 C31_6 1.435(13) . ?
C31_6 H31A_6 0.9800 . ?
C31_6 H31B_6 0.9800 . ?
C31_6 H31C_6 0.9800 . ?
C32_6 C36_6 1.328(14) . ?
C32_6 O33_6 1.385(12) . ?
O33_6 C34_6 1.379(11) . ?
C34_6 C35_6 1.369(15) . ?
C34_6 C37_6 1.461(10) . ?
C35_6 C36_6 1.404(16) . ?
C35_6 H35_6 0.9500 . ?
C36_6 H36_6 0.9500 . ?
C37_6 C38_6 1.390(9) . ?
C37_6 C42_6 1.399(10) . ?
C38_6 C39_6 1.386(8) . ?
C38_6 H38_6 0.9500 . ?
C39_6 C40_6 1.368(10) . ?
C39_6 H39_6 0.9500 . ?
C40_6 C41_6 1.395(10) . ?
C40_6 N43_6 1.405(8) . ?
C41_6 C42_6 1.390(8) . ?
C41_6 H41_6 0.9500 . ?
C42_6 H42_6 0.9500 . ?
N43_6 C44_6 1.265(13) . ?
C44_6 C45_6 1.453(8) . ?
C44_6 H44_6 0.9500 . ?
C45_6 N50_6 1.352(8) . ?
C45_6 C46_6 1.390(6) . ?
C46_6 C47_6 1.388(9) . ?
C46_6 Br71_6 1.900(9) . ?
C47_6 C48_6 1.389(9) . ?
C47_6 H47_6 0.9500 . ?
C48_6 C49_6 1.380(12) . ?
C48_6 H48_6 0.9500 . ?
C49_6 N50_6 1.326(11) . ?
C49_6 H49_6 0.9500 . ?
C51_6 O52_6 1.364(11) . ?
C51_6 C55_6 1.372(15) . ?
O52_6 C53_6 1.389(11) . ?
C53_6 C54_6 1.346(15) . ?
C53_6 C56_6 1.463(10) . ?
C54_6 C55_6 1.416(16) . ?
C54_6 H54_6 0.9500 . ?
C55_6 H55_6 0.9500 . ?
C56_6 C57_6 1.382(10) . ?
C56_6 C61_6 1.391(10) . ?
C57_6 C58_6 1.385(8) . ?
C57_6 H57_6 0.9500 . ?
C58_6 C59_6 1.386(10) . ?
C58_6 H58_6 0.9500 . ?
C59_6 C60_6 1.382(10) . ?
C59_6 N62_6 1.416(9) . ?
C60_6 C61_6 1.387(8) . ?
C60_6 H60_6 0.9500 . ?
C61_6 H61_6 0.9500 . ?
N62_6 C63_6 1.283(13) . ?
N62_6 Fe1_2 1.985(14) 2_656 ?
C63_6 C64_6 1.457(8) . ?
C63_6 H63_6 0.9500 . ?
C64_6 N69_6 1.357(8) . ?
C64_6 C65_6 1.390(6) . ?
C65_6 C66_6 1.387(9) . ?
C65_6 Br72_6 1.903(9) . ?
C66_6 C67_6 1.388(9) . ?
C66_6 H66_6 0.9500 . ?
C67_6 C68_6 1.394(12) . ?
C67_6 H67_6 0.9500 . ?
C68_6 N69_6 1.338(11) . ?
C68_6 H68_6 0.9500 . ?
N69_6 Fe1_2 1.995(13) 2_656 ?
S1_7 O1_7 1.426(10) . ?
S1_7 O2_7 1.456(10) . ?
S1_7 N1_7 1.599(10) . ?
S1_7 C1_7 1.824(9) . ?
F1_7 C1_7 1.299(15) . ?
N1_7 S2_7 1.613(10) . ?
C1_7 F2_7 1.329(15) . ?
C1_7 F3_7 1.335(15) . ?
S2_7 O4_7 1.426(10) . ?
S2_7 O3_7 1.472(10) . ?
S2_7 C2_7 1.826(9) . ?
C2_7 F6_7 1.308(15) . ?
C2_7 F4_7 1.318(16) . ?
C2_7 F5_7 1.329(15) . ?
S1_8 O1_8 1.406(11) . ?
S1_8 O2_8 1.447(11) . ?
S1_8 N1_8 1.617(11) . ?
S1_8 C1_8 1.837(10) . ?
F1_8 C1_8 1.296(17) . ?
N1_8 S2_8 1.603(11) . ?
C1_8 F3_8 1.307(17) . ?
C1_8 F2_8 1.318(17) . ?
S2_8 O4_8 1.431(10) . ?
S2_8 O3_8 1.437(10) . ?
S2_8 C2_8 1.834(10) . ?
C2_8 F5_8 1.306(17) . ?
C2_8 F4_8 1.335(16) . ?
C2_8 F6_8 1.346(17) . ?
S1_9 O2_9 1.410(11) . ?
S1_9 O1_9 1.450(11) . ?
S1_9 N1_9 1.632(11) . ?
S1_9 C1_9 1.848(10) . ?
F1_9 C1_9 1.318(17) . ?
N1_9 S2_9 1.628(11) . ?
C1_9 F3_9 1.297(16) . ?
C1_9 F2_9 1.324(16) . ?
S2_9 O4_9 1.426(12) . ?
S2_9 O3_9 1.440(12) . ?
S2_9 C2_9 1.830(10) . ?
C2_9 F6_9 1.290(17) . ?
C2_9 F4_9 1.314(17) . ?
C2_9 F5_9 1.339(17) . ?
S1_10 O2_10 1.427(11) . ?
S1_10 O1_10 1.467(11) . ?
S1_10 N1_10 1.639(11) . ?
S1_10 C1_10 1.825(10) . ?
F1_10 C1_10 1.327(17) . ?
N1_10 S2_10 1.613(11) . ?
C1_10 F2_10 1.329(16) . ?
C1_10 F3_10 1.331(16) . ?
S2_10 O3_10 1.415(10) . ?
S2_10 O4_10 1.458(10) . ?
S2_10 C2_10 1.820(9) . ?
C2_10 F5_10 1.309(15) . ?
C2_10 F6_10 1.323(16) . ?
C2_10 F4_10 1.323(15) . ?
S1_11 O1_11 1.427(11) . ?
S1_11 O2_11 1.429(11) . ?
S1_11 N1_11 1.634(11) . ?
S1_11 C1_11 1.822(10) . ?
F1_11 C1_11 1.310(16) . ?
N1_11 S2_11 1.603(10) . ?
C1_11 F2_11 1.314(16) . ?
C1_11 F3_11 1.348(17) . ?
S2_11 O3_11 1.426(10) . ?
S2_11 O4_11 1.432(10) . ?
S2_11 C2_11 1.842(9) . ?
C2_11 F5_11 1.293(16) . ?
C2_11 F4_11 1.314(16) . ?
C2_11 F6_11 1.341(15) . ?
S1_12 O2_12 1.425(12) . ?
S1_12 O1_12 1.427(12) . ?
S1_12 N1_12 1.634(12) . ?
S1_12 C1_12 1.836(10) . ?
F1_12 C1_12 1.331(17) . ?
N1_12 S1_12 1.634(12) 2_656 ?
C1_12 F3_12 1.333(17) . ?
C1_12 F2_12 1.334(17) . ?
S1_13 O1_13 1.434(11) . ?
S1_13 O2_13 1.450(10) . ?
S1_13 N1_13 1.557(10) . ?
S1_13 C1_13 1.828(10) . ?
F1_13 C1_13 1.359(16) . ?
N1_13 S2_13 1.602(11) . ?
C1_13 F3_13 1.310(15) . ?
C1_13 F2_13 1.316(16) . ?
S2_13 O4_13 1.435(11) . ?
S2_13 O3_13 1.451(11) . ?
S2_13 C2_13 1.829(10) . ?
C2_13 F4_13 1.292(17) . ?
C2_13 F6_13 1.319(17) . ?
C2_13 F5_13 1.335(17) . ?
S1_14 O2_14 1.431(12) . ?
S1_14 O1_14 1.435(12) . ?
S1_14 N1_14 1.647(12) . ?
S1_14 C1_14 1.827(10) . ?
F1_14 C1_14 1.340(17) . ?
N1_14 S1_14 1.647(12) 2_756 ?
C1_14 F3_14 1.329(17) . ?
C1_14 F2_14 1.337(17) . ?
S1_15a O1_15a 1.417(12) . ?
S1_15a O2_15a 1.418(12) . ?
S1_15a N1_15a 1.634(12) . ?
S1_15a C1_15a 1.833(11) . ?
F1_15a C1_15a 1.329(18) . ?
N1_15a S2_15a 1.629(12) . ?
C1_15a F2_15a 1.307(17) . ?
C1_15a F3_15a 1.319(18) . ?
S2_15a O3_15a 1.426(11) . ?
S2_15a O4_15a 1.440(11) . ?
S2_15a C2_15a 1.818(10) . ?
C2_15a F4_15a 1.306(17) . ?
C2_15a F5_15a 1.329(17) . ?
C2_15a F6_15a 1.340(18) . ?
S1_16b O1_16b 1.411(12) . ?
S1_16b N1_16b 1.623(12) . ?
S1_16b O32_16b 1.79(5) . ?
S1_16b C1_16b 1.815(10) . ?
F1_16b C1_16b 1.351(18) . ?
N1_16b S2_16b 1.630(12) . ?
C1_16b F2_16b 1.313(17) . ?
C1_16b F3_16b 1.318(18) . ?
S2_16b O3_16b 1.423(11) . ?
S2_16b O4_16b 1.441(11) . ?
S2_16b C2_16b 1.824(10) . ?
C2_16b F4_16b 1.315(17) . ?
C2_16b F6_16b 1.317(16) . ?
C2_16b F5_16b 1.323(16) . ?
O1_17 C2_17 1.38(2) . ?
O1_17 C4_17 1.38(2) . ?
C2_17 C3_17 1.45(3) . ?
C2_17 H2A_17 0.9900 . ?
C2_17 H2B_17 0.9900 . ?
C3_17 H3A_17 0.9800 . ?
C3_17 H3B_17 0.9800 . ?
C3_17 H3C_17 0.9800 . ?
C4_17 C5_17 1.40(3) . ?
C4_17 H4A_17 0.9900 . ?
C4_17 H4B_17 0.9900 . ?
C5_17 H5A_17 0.9800 . ?
C5_17 H5B_17 0.9800 . ?
C5_17 H5C_17 0.9800 . ?
O1_18 C4_18 1.42(3) . ?
O1_18 C2_18 1.45(3) . ?
C2_18 C3_18 1.44(4) . ?
C2_18 H2A_18 0.9900 . ?
C2_18 H2B_18 0.9900 . ?
C3_18 H3A_18 0.9800 . ?
C3_18 H3B_18 0.9800 . ?
C3_18 H3C_18 0.9800 . ?
C4_18 C5_18 1.53(4) . ?
C4_18 H4A_18 0.9900 . ?
C4_18 H4B_18 0.9900 . ?
C5_18 H5A_18 0.9800 . ?
C5_18 H5B_18 0.9800 . ?
C5_18 H5C_18 0.9800 . ?
O1_19 C2_19 1.40(2) . ?
O1_19 C2_19 1.40(2) 2_656 ?
C2_19 C3_19 1.49(3) . ?
C2_19 H2A_19 0.9900 . ?
C2_19 H2B_19 0.9900 . ?
C3_19 H3A_19 0.9800 . ?
C3_19 H3B_19 0.9800 . ?
C3_19 H3C_19 0.9800 . ?
O1_20 C2_20 1.42(3) . ?
O1_20 C4_20 1.49(3) . ?
C2_20 C3_20 1.55(4) . ?
C2_20 H2A_20 0.9900 . ?
C2_20 H2B_20 0.9900 . ?
C3_20 H3A_20 0.9800 . ?
C3_20 H3B_20 0.9800 . ?
C3_20 H3C_20 0.9800 . ?
C4_20 C5_20 1.51(3) . ?
C4_20 H4A_20 0.9900 . ?
C4_20 H4B_20 0.9900 . ?
C5_20 H5A_20 0.9800 . ?
C5_20 H5B_20 0.9800 . ?
C5_20 H5C_20 0.9800 . ?
N1_21 C2_21 1.12(2) . ?
C2_21 C3_21 1.49(2) . ?
C3_21 H3A_21 0.9800 . ?
C3_21 H3B_21 0.9800 . ?
C3_21 H3C_21 0.9800 . ?
N1_22 C2_22 1.15(2) . ?
C2_22 C3_22 1.51(2) . ?
C3_22 H3A_22 0.9800 . ?
C3_22 H3B_22 0.9800 . ?
C3_22 H3C_22 0.9800 . ?
N1_23 C2_23 1.16(2) . ?
C2_23 C3_23 1.46(2) . ?
C3_23 H3A_23 0.9800 . ?
C3_23 H3B_23 0.9800 . ?
C3_23 H3C_23 0.9800 . ?
N1_24 C2_24 1.20(2) . ?
C2_24 C3_24 1.49(3) . ?
C3_24 H3A_24 0.9800 . ?
C3_24 H3B_24 0.9800 . ?
C3_24 H3C_24 0.9800 . ?
 
loop_
 _geom_angle_atom_site_label_1
 _geom_angle_atom_site_label_2
 _geom_angle_atom_site_label_3
 _geom_angle
 _geom_angle_site_symmetry_1
 _geom_angle_site_symmetry_3
 _geom_angle_publ_flag
N69_3 Fe1_1 N1_4 95.7(6) 2_756 . ?
N69_3 Fe1_1 N1_3 88.0(6) 2_756 . ?
N1_4 Fe1_1 N1_3 174.0(6) . . ?
N69_3 Fe1_1 N8_3 97.4(6) 2_756 . ?
N1_4 Fe1_1 N8_3 93.9(6) . . ?
N1_3 Fe1_1 N8_3 80.9(5) . . ?
N69_3 Fe1_1 N62_3 79.8(5) 2_756 2_756 ?
N1_4 Fe1_1 N62_3 88.4(6) . 2_756 ?
N1_3 Fe1_1 N62_3 96.9(6) . 2_756 ?
N8_3 Fe1_1 N62_3 176.5(6) . 2_756 ?
N69_3 Fe1_1 N8_4 177.8(6) 2_756 . ?
N1_4 Fe1_1 N8_4 82.6(5) . . ?
N1_3 Fe1_1 N8_4 93.8(5) . . ?
N8_3 Fe1_1 N8_4 84.2(6) . . ?
N62_3 Fe1_1 N8_4 98.7(6) 2_756 . ?
N62_4 Fe2_1 N69_4 81.0(5) . . ?
N62_4 Fe2_1 N50_3 88.9(6) . . ?
N69_4 Fe2_1 N50_3 97.7(6) . . ?
N62_4 Fe2_1 N50_4 96.1(6) . 2_756 ?
N69_4 Fe2_1 N50_4 86.7(6) . 2_756 ?
N50_3 Fe2_1 N50_4 173.8(5) . 2_756 ?
N62_4 Fe2_1 N43_3 99.0(6) . . ?
N69_4 Fe2_1 N43_3 178.2(6) . . ?
N50_3 Fe2_1 N43_3 80.5(5) . . ?
N50_4 Fe2_1 N43_3 95.0(5) 2_756 . ?
N62_4 Fe2_1 N43_4 175.4(6) . 2_756 ?
N69_4 Fe2_1 N43_4 95.8(5) . 2_756 ?
N50_3 Fe2_1 N43_4 94.9(5) . 2_756 ?
N50_4 Fe2_1 N43_4 80.3(5) 2_756 2_756 ?
N43_3 Fe2_1 N43_4 84.2(6) . 2_756 ?
N50_6 Fe1_2 N50_5 172.2(6) . . ?
N50_6 Fe1_2 N62_6 100.3(6) . 2_656 ?
N50_5 Fe1_2 N62_6 86.7(6) . 2_656 ?
N50_6 Fe1_2 N69_6 86.2(6) . 2_656 ?
N50_5 Fe1_2 N69_6 98.5(6) . 2_656 ?
N62_6 Fe1_2 N69_6 80.6(5) 2_656 2_656 ?
N50_6 Fe1_2 N43_6 80.3(5) . . ?
N50_5 Fe1_2 N43_6 92.8(5) . . ?
N62_6 Fe1_2 N43_6 178.0(6) 2_656 . ?
N69_6 Fe1_2 N43_6 97.6(5) 2_656 . ?
N50_6 Fe1_2 N43_5 94.2(6) . . ?
N50_5 Fe1_2 N43_5 81.5(5) . . ?
N62_6 Fe1_2 N43_5 95.6(5) 2_656 . ?
N69_6 Fe1_2 N43_5 176.1(5) 2_656 . ?
N43_6 Fe1_2 N43_5 86.2(6) . . ?
N8_5 Fe2_2 N1_5 81.3(5) . . ?
N8_5 Fe2_2 N1_6 89.1(6) . . ?
N1_5 Fe2_2 N1_6 96.6(5) . . ?
N8_5 Fe2_2 N69_5 95.7(6) . 2_656 ?
N1_5 Fe2_2 N69_5 88.9(5) . 2_656 ?
N1_6 Fe2_2 N69_5 173.2(5) . 2_656 ?
N8_5 Fe2_2 N62_5 176.6(6) . 2_656 ?
N1_5 Fe2_2 N62_5 98.1(5) . 2_656 ?
N1_6 Fe2_2 N62_5 94.3(6) . 2_656 ?
N69_5 Fe2_2 N62_5 80.9(5) 2_656 2_656 ?
N8_5 Fe2_2 N8_6 99.7(6) . . ?
N1_5 Fe2_2 N8_6 177.2(6) . . ?
N1_6 Fe2_2 N8_6 80.8(5) . . ?
N69_5 Fe2_2 N8_6 93.6(5) 2_656 . ?
N62_5 Fe2_2 N8_6 81.0(6) 2_656 . ?
C2_3 N1_3 C6_3 118.4(11) . . ?
C2_3 N1_3 Fe1_1 128.1(9) . . ?
C6_3 N1_3 Fe1_1 113.5(8) . . ?
N1_3 C2_3 C3_3 122.6(11) . . ?
N1_3 C2_3 H2_3 118.7 . . ?
C3_3 C2_3 H2_3 118.7 . . ?
C2_3 C3_3 C4_3 119.7(10) . . ?
C2_3 C3_3 H3_3 120.1 . . ?
C4_3 C3_3 H3_3 120.1 . . ?
C5_3 C4_3 C3_3 117.4(9) . . ?
C5_3 C4_3 H4_3 121.3 . . ?
C3_3 C4_3 H4_3 121.3 . . ?
C4_3 C5_3 C6_3 120.5(8) . . ?
C4_3 C5_3 Br70_3 119.8(8) . . ?
C6_3 C5_3 Br70_3 119.7(8) . . ?
N1_3 C6_3 C5_3 121.2(9) . . ?
N1_3 C6_3 C7_3 113.1(10) . . ?
C5_3 C6_3 C7_3 125.5(10) . . ?
N8_3 C7_3 C6_3 117.0(12) . . ?
N8_3 C7_3 H7_3 121.5 . . ?
C6_3 C7_3 H7_3 121.5 . . ?
C7_3 N8_3 C9_3 117.3(12) . . ?
C7_3 N8_3 Fe1_1 114.0(9) . . ?
C9_3 N8_3 Fe1_1 127.3(10) . . ?
C14_3 C9_3 C10_3 119.2(9) . . ?
C14_3 C9_3 N8_3 120.5(11) . . ?
C10_3 C9_3 N8_3 120.2(11) . . ?
C11_3 C10_3 C9_3 120.6(10) . . ?
C11_3 C10_3 H10_3 119.7 . . ?
C9_3 C10_3 H10_3 119.7 . . ?
C10_3 C11_3 C12_3 120.3(9) . . ?
C10_3 C11_3 H11_3 119.8 . . ?
C12_3 C11_3 H11_3 119.8 . . ?
C13_3 C12_3 C11_3 118.8(8) . . ?
C13_3 C12_3 C15_3 121.6(10) . . ?
C11_3 C12_3 C15_3 119.6(10) . . ?
C14_3 C13_3 C12_3 120.6(9) . . ?
C14_3 C13_3 H13_3 119.7 . . ?
C12_3 C13_3 H13_3 119.7 . . ?
C13_3 C14_3 C9_3 120.4(10) . . ?
C13_3 C14_3 H14_3 119.8 . . ?
C9_3 C14_3 H14_3 119.8 . . ?
C19_3 C15_3 O16_3 109.7(10) . . ?
C19_3 C15_3 C12_3 135.3(12) . . ?
O16_3 C15_3 C12_3 115.0(10) . . ?
C17_3 O16_3 C15_3 106.6(9) . . ?
C18_3 C17_3 O16_3 108.8(9) . . ?
C18_3 C17_3 C20_3 136.0(12) . . ?
O16_3 C17_3 C20_3 115.1(11) . . ?
C17_3 C18_3 C19_3 107.5(11) . . ?
C17_3 C18_3 H18_3 126.2 . . ?
C19_3 C18_3 H18_3 126.2 . . ?
C15_3 C19_3 C18_3 107.4(11) . . ?
C15_3 C19_3 H19_3 126.3 . . ?
C18_3 C19_3 H19_3 126.3 . . ?
C21_3 C20_3 C25_3 118.5(9) . . ?
C21_3 C20_3 C17_3 121.3(10) . . ?
C25_3 C20_3 C17_3 120.1(9) . . ?
C20_3 C21_3 O28_3 119.1(10) . . ?
C20_3 C21_3 C22_3 121.7(10) . . ?
O28_3 C21_3 C22_3 119.3(10) . . ?
C23_3 C22_3 C21_3 118.2(9) . . ?
C23_3 C22_3 C32_3 121.5(9) . . ?
C21_3 C22_3 C32_3 120.3(9) . . ?
O30_3 C23_3 C22_3 119.6(10) . . ?
O30_3 C23_3 C24_3 118.6(10) . . ?
C22_3 C23_3 C24_3 121.8(10) . . ?
C23_3 C24_3 C25_3 117.9(9) . . ?
C23_3 C24_3 C51_3 119.9(9) . . ?
C25_3 C24_3 C51_3 122.2(9) . . ?
O26_3 C25_3 C20_3 119.0(10) . . ?
O26_3 C25_3 C24_3 119.1(10) . . ?
C20_3 C25_3 C24_3 121.9(10) . . ?
C25_3 O26_3 C27_3 115.2(13) . . ?
O26_3 C27_3 H27A_3 109.5 . . ?
O26_3 C27_3 H27B_3 109.5 . . ?
H27A_3 C27_3 H27B_3 109.5 . . ?
O26_3 C27_3 H27C_3 109.5 . . ?
H27A_3 C27_3 H27C_3 109.5 . . ?
H27B_3 C27_3 H27C_3 109.5 . . ?
C21_3 O28_3 C29_3 116.6(13) . . ?
O28_3 C29_3 H29A_3 109.5 . . ?
O28_3 C29_3 H29B_3 109.5 . . ?
H29A_3 C29_3 H29B_3 109.5 . . ?
O28_3 C29_3 H29C_3 109.5 . . ?
H29A_3 C29_3 H29C_3 109.5 . . ?
H29B_3 C29_3 H29C_3 109.5 . . ?
C23_3 O30_3 C31_3 113.9(13) . . ?
O30_3 C31_3 H31A_3 109.5 . . ?
O30_3 C31_3 H31B_3 109.5 . . ?
H31A_3 C31_3 H31B_3 109.5 . . ?
O30_3 C31_3 H31C_3 109.5 . . ?
H31A_3 C31_3 H31C_3 109.5 . . ?
H31B_3 C31_3 H31C_3 109.5 . . ?
C36_3 C32_3 O33_3 110.4(9) . . ?
C36_3 C32_3 C22_3 132.8(12) . . ?
O33_3 C32_3 C22_3 116.6(10) . . ?
C34_3 O33_3 C32_3 105.3(9) . . ?
C35_3 C34_3 O33_3 110.2(10) . . ?
C35_3 C34_3 C37_3 134.4(12) . . ?
O33_3 C34_3 C37_3 115.4(10) . . ?
C34_3 C35_3 C36_3 107.8(11) . . ?
C34_3 C35_3 H35_3 126.1 . . ?
C36_3 C35_3 H35_3 126.1 . . ?
C32_3 C36_3 C35_3 106.2(11) . . ?
C32_3 C36_3 H36_3 126.9 . . ?
C35_3 C36_3 H36_3 126.9 . . ?
C42_3 C37_3 C38_3 118.2(8) . . ?
C42_3 C37_3 C34_3 121.6(10) . . ?
C38_3 C37_3 C34_3 120.1(10) . . ?
C39_3 C38_3 C37_3 120.1(10) . . ?
C39_3 C38_3 H38_3 120.0 . . ?
C37_3 C38_3 H38_3 120.0 . . ?
C40_3 C39_3 C38_3 121.4(10) . . ?
C40_3 C39_3 H39_3 119.3 . . ?
C38_3 C39_3 H39_3 119.3 . . ?
C39_3 C40_3 C41_3 119.3(9) . . ?
C39_3 C40_3 N43_3 119.8(12) . . ?
C41_3 C40_3 N43_3 120.9(12) . . ?
C40_3 C41_3 C42_3 119.5(10) . . ?
C40_3 C41_3 H41_3 120.3 . . ?
C42_3 C41_3 H41_3 120.3 . . ?
C41_3 C42_3 C37_3 121.5(10) . . ?
C41_3 C42_3 H42_3 119.2 . . ?
C37_3 C42_3 H42_3 119.2 . . ?
C44_3 N43_3 C40_3 121.0(12) . . ?
C44_3 N43_3 Fe2_1 111.1(10) . . ?
C40_3 N43_3 Fe2_1 125.9(10) . . ?
N43_3 C44_3 C45_3 118.9(13) . . ?
N43_3 C44_3 H44_3 120.6 . . ?
C45_3 C44_3 H44_3 120.6 . . ?
N50_3 C45_3 C46_3 120.7(9) . . ?
N50_3 C45_3 C44_3 112.2(11) . . ?
C46_3 C45_3 C44_3 127.1(11) . . ?
C47_3 C46_3 C45_3 119.9(8) . . ?
C47_3 C46_3 Br71_3 119.9(9) . . ?
C45_3 C46_3 Br71_3 120.2(8) . . ?
C48_3 C47_3 C46_3 119.0(10) . . ?
C48_3 C47_3 H47_3 120.5 . . ?
C46_3 C47_3 H47_3 120.5 . . ?
C49_3 C48_3 C47_3 118.0(11) . . ?
C49_3 C48_3 H48_3 121.0 . . ?
C47_3 C48_3 H48_3 121.0 . . ?
N50_3 C49_3 C48_3 123.5(12) . . ?
N50_3 C49_3 H49_3 118.2 . . ?
C48_3 C49_3 H49_3 118.2 . . ?
C49_3 N50_3 C45_3 118.9(11) . . ?
C49_3 N50_3 Fe2_1 127.3(10) . . ?
C45_3 N50_3 Fe2_1 113.3(9) . . ?
C55_3 C51_3 O52_3 109.3(9) . . ?
C55_3 C51_3 C24_3 135.0(12) . . ?
O52_3 C51_3 C24_3 115.8(10) . . ?
C51_3 O52_3 C53_3 106.2(8) . . ?
C54_3 C53_3 O52_3 110.3(9) . . ?
C54_3 C53_3 C56_3 136.9(12) . . ?
O52_3 C53_3 C56_3 112.6(10) . . ?
C53_3 C54_3 C55_3 106.5(11) . . ?
C53_3 C54_3 H54_3 126.8 . . ?
C55_3 C54_3 H54_3 126.8 . . ?
C51_3 C55_3 C54_3 107.7(11) . . ?
C51_3 C55_3 H55_3 126.1 . . ?
C54_3 C55_3 H55_3 126.1 . . ?
C57_3 C56_3 C61_3 119.0(8) . . ?
C57_3 C56_3 C53_3 121.5(10) . . ?
C61_3 C56_3 C53_3 119.5(10) . . ?
C58_3 C57_3 C56_3 121.1(10) . . ?
C58_3 C57_3 H57_3 119.4 . . ?
C56_3 C57_3 H57_3 119.4 . . ?
C57_3 C58_3 C59_3 119.3(10) . . ?
C57_3 C58_3 H58_3 120.3 . . ?
C59_3 C58_3 H58_3 120.3 . . ?
C60_3 C59_3 C58_3 120.2(9) . . ?
C60_3 C59_3 N62_3 116.6(12) . . ?
C58_3 C59_3 N62_3 123.0(12) . . ?
C59_3 C60_3 C61_3 119.9(10) . . ?
C59_3 C60_3 H60_3 120.1 . . ?
C61_3 C60_3 H60_3 120.1 . . ?
C60_3 C61_3 C56_3 120.3(10) . . ?
C60_3 C61_3 H61_3 119.8 . . ?
C56_3 C61_3 H61_3 119.8 . . ?
C63_3 N62_3 C59_3 121.4(12) . . ?
C63_3 N62_3 Fe1_1 115.6(9) . 2_756 ?
C59_3 N62_3 Fe1_1 122.5(10) . 2_756 ?
N62_3 C63_3 C64_3 115.6(12) . . ?
N62_3 C63_3 H63_3 122.2 . . ?
C64_3 C63_3 H63_3 122.2 . . ?
N69_3 C64_3 C65_3 120.8(9) . . ?
N69_3 C64_3 C63_3 112.5(10) . . ?
C65_3 C64_3 C63_3 126.7(10) . . ?
C66_3 C65_3 C64_3 120.5(8) . . ?
C66_3 C65_3 Br72_3 119.2(8) . . ?
C64_3 C65_3 Br72_3 120.4(8) . . ?
C65_3 C66_3 C67_3 118.0(9) . . ?
C65_3 C66_3 H66_3 121.0 . . ?
C67_3 C66_3 H66_3 121.0 . . ?
C68_3 C67_3 C66_3 118.7(11) . . ?
C68_3 C67_3 H67_3 120.7 . . ?
C66_3 C67_3 H67_3 120.7 . . ?
N69_3 C68_3 C67_3 123.4(11) . . ?
N69_3 C68_3 H68_3 118.3 . . ?
C67_3 C68_3 H68_3 118.3 . . ?
C68_3 N69_3 C64_3 118.5(11) . . ?
C68_3 N69_3 Fe1_1 125.3(9) . 2_756 ?
C64_3 N69_3 Fe1_1 116.1(8) . 2_756 ?
C2_4 N1_4 C6_4 117.8(11) . . ?
C2_4 N1_4 Fe1_1 129.7(9) . . ?
C6_4 N1_4 Fe1_1 112.5(8) . . ?
N1_4 C2_4 C3_4 124.8(11) . . ?
N1_4 C2_4 H2_4 117.6 . . ?
C3_4 C2_4 H2_4 117.6 . . ?
C2_4 C3_4 C4_4 118.0(11) . . ?
C2_4 C3_4 H3_4 121.0 . . ?
C4_4 C3_4 H3_4 121.0 . . ?
C3_4 C4_4 C5_4 117.9(9) . . ?
C3_4 C4_4 H4_4 121.1 . . ?
C5_4 C4_4 H4_4 121.1 . . ?
C6_4 C5_4 C4_4 120.7(8) . . ?
C6_4 C5_4 Br70_4 119.3(8) . . ?
C4_4 C5_4 Br70_4 120.0(8) . . ?
N1_4 C6_4 C5_4 120.8(9) . . ?
N1_4 C6_4 C7_4 115.1(10) . . ?
C5_4 C6_4 C7_4 124.1(10) . . ?
N8_4 C7_4 C6_4 117.0(12) . . ?
N8_4 C7_4 H7_4 121.5 . . ?
C6_4 C7_4 H7_4 121.5 . . ?
C7_4 N8_4 C9_4 118.5(12) . . ?
C7_4 N8_4 Fe1_1 112.0(9) . . ?
C9_4 N8_4 Fe1_1 127.5(10) . . ?
C10_4 C9_4 C14_4 120.3(9) . . ?
C10_4 C9_4 N8_4 118.9(12) . . ?
C14_4 C9_4 N8_4 120.8(12) . . ?
C11_4 C10_4 C9_4 119.7(10) . . ?
C11_4 C10_4 H10_4 120.1 . . ?
C9_4 C10_4 H10_4 120.1 . . ?
C10_4 C11_4 C12_4 121.0(10) . . ?
C10_4 C11_4 H11_4 119.5 . . ?
C12_4 C11_4 H11_4 119.5 . . ?
C13_4 C12_4 C11_4 118.7(8) . . ?
C13_4 C12_4 C15_4 121.2(10) . . ?
C11_4 C12_4 C15_4 120.1(10) . . ?
C14_4 C13_4 C12_4 120.4(9) . . ?
C14_4 C13_4 H13_4 119.8 . . ?
C12_4 C13_4 H13_4 119.8 . . ?
C13_4 C14_4 C9_4 119.9(10) . . ?
C13_4 C14_4 H14_4 120.1 . . ?
C9_4 C14_4 H14_4 120.1 . . ?
C19_4 C15_4 O16_4 110.2(10) . . ?
C19_4 C15_4 C12_4 132.4(12) . . ?
O16_4 C15_4 C12_4 117.4(10) . . ?
C17_4 O16_4 C15_4 106.1(9) . . ?
C18_4 C17_4 O16_4 109.7(9) . . ?
C18_4 C17_4 C20_4 132.2(12) . . ?
O16_4 C17_4 C20_4 118.0(10) . . ?
C17_4 C18_4 C19_4 107.3(11) . . ?
C17_4 C18_4 H18_4 126.4 . . ?
C19_4 C18_4 H18_4 126.4 . . ?
C15_4 C19_4 C18_4 106.8(11) . . ?
C15_4 C19_4 H19_4 126.6 . . ?
C18_4 C19_4 H19_4 126.6 . . ?
C25_4 C20_4 C21_4 118.8(9) . . ?
C25_4 C20_4 C17_4 120.7(9) . . ?
C21_4 C20_4 C17_4 120.5(9) . . ?
O28_4 C21_4 C20_4 116.8(10) . . ?
O28_4 C21_4 C22_4 122.2(10) . . ?
C20_4 C21_4 C22_4 121.0(10) . . ?
C23_4 C22_4 C21_4 119.1(9) . . ?
C23_4 C22_4 C32_4 120.3(9) . . ?
C21_4 C22_4 C32_4 120.6(9) . . ?
O30_4 C23_4 C24_4 120.3(10) . . ?
O30_4 C23_4 C22_4 119.1(10) . . ?
C24_4 C23_4 C22_4 120.5(9) . . ?
C23_4 C24_4 C25_4 119.3(9) . . ?
C23_4 C24_4 C51_4 121.3(9) . . ?
C25_4 C24_4 C51_4 119.2(9) . . ?
O26_4 C25_4 C20_4 119.5(10) . . ?
O26_4 C25_4 C24_4 119.2(10) . . ?
C20_4 C25_4 C24_4 121.3(10) . . ?
C25_4 O26_4 C27_4 113.1(11) . . ?
O26_4 C27_4 H27A_4 109.5 . . ?
O26_4 C27_4 H27B_4 109.5 . . ?
H27A_4 C27_4 H27B_4 109.5 . . ?
O26_4 C27_4 H27C_4 109.5 . . ?
H27A_4 C27_4 H27C_4 109.5 . . ?
H27B_4 C27_4 H27C_4 109.5 . . ?
C21_4 O28_4 C29_4 114.9(14) . . ?
O28_4 C29_4 H29A_4 109.5 . . ?
O28_4 C29_4 H29B_4 109.5 . . ?
H29A_4 C29_4 H29B_4 109.5 . . ?
O28_4 C29_4 H29C_4 109.5 . . ?
H29A_4 C29_4 H29C_4 109.5 . . ?
H29B_4 C29_4 H29C_4 109.5 . . ?
C23_4 O30_4 C31_4 113.3(11) . . ?
O30_4 C31_4 H31A_4 109.5 . . ?
O30_4 C31_4 H31B_4 109.5 . . ?
H31A_4 C31_4 H31B_4 109.5 . . ?
O30_4 C31_4 H31C_4 109.5 . . ?
H31A_4 C31_4 H31C_4 109.5 . . ?
H31B_4 C31_4 H31C_4 109.5 . . ?
C36_4 C32_4 O33_4 109.2(9) . . ?
C36_4 C32_4 C22_4 137.3(12) . . ?
O33_4 C32_4 C22_4 113.5(10) . . ?
C32_4 O33_4 C34_4 106.8(8) . . ?
C35_4 C34_4 O33_4 109.3(10) . . ?
C35_4 C34_4 C37_4 137.4(12) . . ?
O33_4 C34_4 C37_4 113.2(10) . . ?
C34_4 C35_4 C36_4 107.0(11) . . ?
C34_4 C35_4 H35_4 126.5 . . ?
C36_4 C35_4 H35_4 126.5 . . ?
C32_4 C36_4 C35_4 107.7(11) . . ?
C32_4 C36_4 H36_4 126.2 . . ?
C35_4 C36_4 H36_4 126.2 . . ?
C38_4 C37_4 C42_4 119.2(8) . . ?
C38_4 C37_4 C34_4 119.9(10) . . ?
C42_4 C37_4 C34_4 120.6(10) . . ?
C39_4 C38_4 C37_4 120.9(9) . . ?
C39_4 C38_4 H38_4 119.6 . . ?
C37_4 C38_4 H38_4 119.6 . . ?
C40_4 C39_4 C38_4 119.8(10) . . ?
C40_4 C39_4 H39_4 120.1 . . ?
C38_4 C39_4 H39_4 120.1 . . ?
C39_4 C40_4 C41_4 119.9(9) . . ?
C39_4 C40_4 N43_4 121.8(11) . . ?
C41_4 C40_4 N43_4 118.3(11) . . ?
C42_4 C41_4 C40_4 120.2(10) . . ?
C42_4 C41_4 H41_4 119.9 . . ?
C40_4 C41_4 H41_4 119.9 . . ?
C41_4 C42_4 C37_4 119.6(9) . . ?
C41_4 C42_4 H42_4 120.2 . . ?
C37_4 C42_4 H42_4 120.2 . . ?
C44_4 N43_4 C40_4 120.9(12) . . ?
C44_4 N43_4 Fe2_1 112.9(9) . 2_756 ?
C40_4 N43_4 Fe2_1 121.2(10) . 2_756 ?
N43_4 C44_4 C45_4 116.7(12) . . ?
N43_4 C44_4 H44_4 121.6 . . ?
C45_4 C44_4 H44_4 121.6 . . ?
N50_4 C45_4 C46_4 120.9(9) . . ?
N50_4 C45_4 C44_4 113.5(10) . . ?
C46_4 C45_4 C44_4 125.6(10) . . ?
C45_4 C46_4 C47_4 120.4(8) . . ?
C45_4 C46_4 Br71_4 120.6(8) . . ?
C47_4 C46_4 Br71_4 119.0(8) . . ?
C48_4 C47_4 C46_4 118.0(9) . . ?
C48_4 C47_4 H47_4 121.0 . . ?
C46_4 C47_4 H47_4 121.0 . . ?
C49_4 C48_4 C47_4 118.8(10) . . ?
C49_4 C48_4 H48_4 120.6 . . ?
C47_4 C48_4 H48_4 120.6 . . ?
N50_4 C49_4 C48_4 124.1(11) . . ?
N50_4 C49_4 H49_4 118.0 . . ?
C48_4 C49_4 H49_4 118.0 . . ?
C49_4 N50_4 C45_4 117.8(11) . . ?
C49_4 N50_4 Fe2_1 128.4(9) . 2_756 ?
C45_4 N50_4 Fe2_1 113.8(8) . 2_756 ?
C55_4 C51_4 O52_4 109.8(9) . . ?
C55_4 C51_4 C24_4 132.4(12) . . ?
O52_4 C51_4 C24_4 117.8(10) . . ?
C51_4 O52_4 C53_4 106.1(9) . . ?
C54_4 C53_4 O52_4 109.4(10) . . ?
C54_4 C53_4 C56_4 134.3(12) . . ?
O52_4 C53_4 C56_4 116.3(10) . . ?
C53_4 C54_4 C55_4 107.2(11) . . ?
C53_4 C54_4 H54_4 126.4 . . ?
C55_4 C54_4 H54_4 126.4 . . ?
C51_4 C55_4 C54_4 107.5(11) . . ?
C51_4 C55_4 H55_4 126.3 . . ?
C54_4 C55_4 H55_4 126.3 . . ?
C61_4 C56_4 C57_4 119.7(8) . . ?
C61_4 C56_4 C53_4 119.9(10) . . ?
C57_4 C56_4 C53_4 120.3(10) . . ?
C58_4 C57_4 C56_4 120.3(10) . . ?
C58_4 C57_4 H57_4 119.8 . . ?
C56_4 C57_4 H57_4 119.8 . . ?
C57_4 C58_4 C59_4 119.7(10) . . ?
C57_4 C58_4 H58_4 120.2 . . ?
C59_4 C58_4 H58_4 120.2 . . ?
C58_4 C59_4 C60_4 120.2(9) . . ?
C58_4 C59_4 N62_4 118.2(12) . . ?
C60_4 C59_4 N62_4 121.5(12) . . ?
C61_4 C60_4 C59_4 119.8(10) . . ?
C61_4 C60_4 H60_4 120.1 . . ?
C59_4 C60_4 H60_4 120.1 . . ?
C60_4 C61_4 C56_4 120.1(10) . . ?
C60_4 C61_4 H61_4 119.9 . . ?
C56_4 C61_4 H61_4 119.9 . . ?
C63_4 N62_4 C59_4 118.9(12) . . ?
C63_4 N62_4 Fe2_1 115.8(9) . . ?
C59_4 N62_4 Fe2_1 125.0(10) . . ?
N62_4 C63_4 C64_4 115.8(12) . . ?
N62_4 C63_4 H63_4 122.1 . . ?
C64_4 C63_4 H63_4 122.1 . . ?
N69_4 C64_4 C65_4 121.1(9) . . ?
N69_4 C64_4 C63_4 113.1(10) . . ?
C65_4 C64_4 C63_4 125.7(10) . . ?
C66_4 C65_4 C64_4 120.1(8) . . ?
C66_4 C65_4 Br72_4 120.6(8) . . ?
C64_4 C65_4 Br72_4 119.2(8) . . ?
C67_4 C66_4 C65_4 118.2(9) . . ?
C67_4 C66_4 H66_4 120.9 . . ?
C65_4 C66_4 H66_4 120.9 . . ?
C68_4 C67_4 C66_4 118.2(10) . . ?
C68_4 C67_4 H67_4 120.9 . . ?
C66_4 C67_4 H67_4 120.9 . . ?
N69_4 C68_4 C67_4 124.4(11) . . ?
N69_4 C68_4 H68_4 117.8 . . ?
C67_4 C68_4 H68_4 117.8 . . ?
C68_4 N69_4 C64_4 117.9(11) . . ?
C68_4 N69_4 Fe2_1 127.7(9) . . ?
C64_4 N69_4 Fe2_1 113.3(8) . . ?
C2_5 N1_5 C6_5 118.8(10) . . ?
C2_5 N1_5 Fe2_2 127.6(9) . . ?
C6_5 N1_5 Fe2_2 113.6(8) . . ?
N1_5 C2_5 C3_5 123.0(11) . . ?
N1_5 C2_5 H2_5 118.5 . . ?
C3_5 C2_5 H2_5 118.5 . . ?
C2_5 C3_5 C4_5 119.5(10) . . ?
C2_5 C3_5 H3_5 120.3 . . ?
C4_5 C3_5 H3_5 120.3 . . ?
C5_5 C4_5 C3_5 117.5(9) . . ?
C5_5 C4_5 H4_5 121.3 . . ?
C3_5 C4_5 H4_5 121.3 . . ?
C4_5 C5_5 C6_5 121.2(8) . . ?
C4_5 C5_5 Br70_5 118.7(8) . . ?
C6_5 C5_5 Br70_5 120.1(8) . . ?
N1_5 C6_5 C5_5 120.0(9) . . ?
N1_5 C6_5 C7_5 113.3(10) . . ?
C5_5 C6_5 C7_5 126.7(10) . . ?
N8_5 C7_5 C6_5 114.8(12) . . ?
N8_5 C7_5 H7_5 122.6 . . ?
C6_5 C7_5 H7_5 122.6 . . ?
C7_5 N8_5 C9_5 118.8(12) . . ?
C7_5 N8_5 Fe2_2 117.0(9) . . ?
C9_5 N8_5 Fe2_2 124.2(9) . . ?
C10_5 C9_5 C14_5 118.3(8) . . ?
C10_5 C9_5 N8_5 120.0(11) . . ?
C14_5 C9_5 N8_5 121.4(11) . . ?
C11_5 C10_5 C9_5 120.7(10) . . ?
C11_5 C10_5 H10_5 119.6 . . ?
C9_5 C10_5 H10_5 119.6 . . ?
C10_5 C11_5 C12_5 121.1(9) . . ?
C10_5 C11_5 H11_5 119.4 . . ?
C12_5 C11_5 H11_5 119.4 . . ?
C11_5 C12_5 C13_5 117.9(8) . . ?
C11_5 C12_5 C15_5 121.5(9) . . ?
C13_5 C12_5 C15_5 120.6(10) . . ?
C14_5 C13_5 C12_5 120.6(9) . . ?
C14_5 C13_5 H13_5 119.7 . . ?
C12_5 C13_5 H13_5 119.7 . . ?
C13_5 C14_5 C9_5 121.0(10) . . ?
C13_5 C14_5 H14_5 119.5 . . ?
C9_5 C14_5 H14_5 119.5 . . ?
C19_5 C15_5 O16_5 109.6(9) . . ?
C19_5 C15_5 C12_5 134.5(11) . . ?
O16_5 C15_5 C12_5 115.9(10) . . ?
C17_5 O16_5 C15_5 106.1(8) . . ?
C18_5 C17_5 O16_5 110.4(9) . . ?
C18_5 C17_5 C20_5 132.3(11) . . ?
O16_5 C17_5 C20_5 117.2(10) . . ?
C17_5 C18_5 C19_5 105.8(11) . . ?
C17_5 C18_5 H18_5 127.1 . . ?
C19_5 C18_5 H18_5 127.1 . . ?
C15_5 C19_5 C18_5 108.1(11) . . ?
C15_5 C19_5 H19_5 126.0 . . ?
C18_5 C19_5 H19_5 126.0 . . ?
C25_5 C20_5 C21_5 118.3(9) . . ?
C25_5 C20_5 C17_5 122.1(9) . . ?
C21_5 C20_5 C17_5 119.3(9) . . ?
O28_5 C21_5 C22_5 118.0(9) . . ?
O28_5 C21_5 C20_5 119.9(9) . . ?
C22_5 C21_5 C20_5 122.1(9) . . ?
C21_5 C22_5 C23_5 118.5(9) . . ?
C21_5 C22_5 C32_5 121.3(9) . . ?
C23_5 C22_5 C32_5 120.2(9) . . ?
O30_5 C23_5 C24_5 122.4(9) . . ?
O30_5 C23_5 C22_5 116.8(9) . . ?
C24_5 C23_5 C22_5 120.8(9) . . ?
C23_5 C24_5 C25_5 119.6(9) . . ?
C23_5 C24_5 C51_5 120.6(9) . . ?
C25_5 C24_5 C51_5 119.4(9) . . ?
O26_5 C25_5 C20_5 121.0(9) . . ?
O26_5 C25_5 C24_5 118.3(9) . . ?
C20_5 C25_5 C24_5 120.6(9) . . ?
C25_5 O26_5 C27_5 113.7(12) . . ?
O26_5 C27_5 H27A_5 109.5 . . ?
O26_5 C27_5 H27B_5 109.5 . . ?
H27A_5 C27_5 H27B_5 109.5 . . ?
O26_5 C27_5 H27C_5 109.5 . . ?
H27A_5 C27_5 H27C_5 109.5 . . ?
H27B_5 C27_5 H27C_5 109.5 . . ?
C21_5 O28_5 C29_5 114.4(12) . . ?
O28_5 C29_5 H29A_5 109.5 . . ?
O28_5 C29_5 H29B_5 109.5 . . ?
H29A_5 C29_5 H29B_5 109.5 . . ?
O28_5 C29_5 H29C_5 109.5 . . ?
H29A_5 C29_5 H29C_5 109.5 . . ?
H29B_5 C29_5 H29C_5 109.5 . . ?
C23_5 O30_5 C31_5 117.6(12) . . ?
O30_5 C31_5 H31A_5 109.5 . . ?
O30_5 C31_5 H31B_5 109.5 . . ?
H31A_5 C31_5 H31B_5 109.5 . . ?
O30_5 C31_5 H31C_5 109.5 . . ?
H31A_5 C31_5 H31C_5 109.5 . . ?
H31B_5 C31_5 H31C_5 109.5 . . ?
C36_5 C32_5 O33_5 110.6(9) . . ?
C36_5 C32_5 C22_5 133.7(12) . . ?
O33_5 C32_5 C22_5 115.6(10) . . ?
C34_5 O33_5 C32_5 105.0(8) . . ?
C35_5 C34_5 O33_5 110.4(9) . . ?
C35_5 C34_5 C37_5 133.5(11) . . ?
O33_5 C34_5 C37_5 116.1(10) . . ?
C34_5 C35_5 C36_5 107.6(11) . . ?
C34_5 C35_5 H35_5 126.2 . . ?
C36_5 C35_5 H35_5 126.2 . . ?
C32_5 C36_5 C35_5 106.4(11) . . ?
C32_5 C36_5 H36_5 126.8 . . ?
C35_5 C36_5 H36_5 126.8 . . ?
C38_5 C37_5 C42_5 118.1(8) . . ?
C38_5 C37_5 C34_5 121.6(10) . . ?
C42_5 C37_5 C34_5 120.2(10) . . ?
C39_5 C38_5 C37_5 121.4(9) . . ?
C39_5 C38_5 H38_5 119.3 . . ?
C37_5 C38_5 H38_5 119.3 . . ?
C38_5 C39_5 C40_5 119.9(10) . . ?
C38_5 C39_5 H39_5 120.0 . . ?
C40_5 C39_5 H39_5 120.0 . . ?
C41_5 C40_5 C39_5 119.5(9) . . ?
C41_5 C40_5 N43_5 118.1(11) . . ?
C39_5 C40_5 N43_5 122.3(11) . . ?
C40_5 C41_5 C42_5 120.7(10) . . ?
C40_5 C41_5 H41_5 119.7 . . ?
C42_5 C41_5 H41_5 119.7 . . ?
C41_5 C42_5 C37_5 120.4(9) . . ?
C41_5 C42_5 H42_5 119.8 . . ?
C37_5 C42_5 H42_5 119.8 . . ?
C44_5 N43_5 C40_5 120.9(13) . . ?
C44_5 N43_5 Fe1_2 111.0(10) . . ?
C40_5 N43_5 Fe1_2 123.8(10) . . ?
N43_5 C44_5 C45_5 119.1(13) . . ?
N43_5 C44_5 H44_5 120.4 . . ?
C45_5 C44_5 H44_5 120.4 . . ?
N50_5 C45_5 C46_5 120.9(9) . . ?
N50_5 C45_5 C44_5 113.2(10) . . ?
C46_5 C45_5 C44_5 125.9(11) . . ?
C47_5 C46_5 C45_5 120.7(8) . . ?
C47_5 C46_5 Br71_5 118.6(8) . . ?
C45_5 C46_5 Br71_5 120.6(8) . . ?
C46_5 C47_5 C48_5 117.4(9) . . ?
C46_5 C47_5 H47_5 121.3 . . ?
C48_5 C47_5 H47_5 121.3 . . ?
C49_5 C48_5 C47_5 119.2(11) . . ?
C49_5 C48_5 H48_5 120.4 . . ?
C47_5 C48_5 H48_5 120.4 . . ?
N50_5 C49_5 C48_5 123.4(12) . . ?
N50_5 C49_5 H49_5 118.3 . . ?
C48_5 C49_5 H49_5 118.3 . . ?
C49_5 N50_5 C45_5 118.3(11) . . ?
C49_5 N50_5 Fe1_2 128.5(10) . . ?
C45_5 N50_5 Fe1_2 113.2(9) . . ?
C55_5 C51_5 O52_5 108.9(9) . . ?
C55_5 C51_5 C24_5 136.3(12) . . ?
O52_5 C51_5 C24_5 114.6(10) . . ?
C53_5 O52_5 C51_5 106.8(9) . . ?
C54_5 C53_5 O52_5 108.9(10) . . ?
C54_5 C53_5 C56_5 135.8(12) . . ?
O52_5 C53_5 C56_5 115.3(10) . . ?
C53_5 C54_5 C55_5 107.3(11) . . ?
C53_5 C54_5 H54_5 126.3 . . ?
C55_5 C54_5 H54_5 126.3 . . ?
C51_5 C55_5 C54_5 108.1(11) . . ?
C51_5 C55_5 H55_5 125.9 . . ?
C54_5 C55_5 H55_5 125.9 . . ?
C57_5 C56_5 C61_5 119.1(8) . . ?
C57_5 C56_5 C53_5 119.8(10) . . ?
C61_5 C56_5 C53_5 121.1(10) . . ?
C58_5 C57_5 C56_5 120.7(9) . . ?
C58_5 C57_5 H57_5 119.7 . . ?
C56_5 C57_5 H57_5 119.7 . . ?
C57_5 C58_5 C59_5 119.5(10) . . ?
C57_5 C58_5 H58_5 120.3 . . ?
C59_5 C58_5 H58_5 120.3 . . ?
C60_5 C59_5 C58_5 120.2(9) . . ?
C60_5 C59_5 N62_5 119.1(12) . . ?
C58_5 C59_5 N62_5 120.3(12) . . ?
C61_5 C60_5 C59_5 120.2(10) . . ?
C61_5 C60_5 H60_5 119.9 . . ?
C59_5 C60_5 H60_5 119.9 . . ?
C60_5 C61_5 C56_5 120.2(10) . . ?
C60_5 C61_5 H61_5 119.9 . . ?
C56_5 C61_5 H61_5 119.9 . . ?
C63_5 N62_5 C59_5 121.4(12) . . ?
C63_5 N62_5 Fe2_2 112.0(9) . 2_656 ?
C59_5 N62_5 Fe2_2 123.9(9) . 2_656 ?
N62_5 C63_5 C64_5 118.4(12) . . ?
N62_5 C63_5 H63_5 120.8 . . ?
C64_5 C63_5 H63_5 120.8 . . ?
N69_5 C64_5 C65_5 121.3(9) . . ?
N69_5 C64_5 C63_5 112.1(10) . . ?
C65_5 C64_5 C63_5 126.4(10) . . ?
C66_5 C65_5 C64_5 119.8(8) . . ?
C66_5 C65_5 Br72_5 119.8(8) . . ?
C64_5 C65_5 Br72_5 120.4(8) . . ?
C67_5 C66_5 C65_5 118.1(9) . . ?
C67_5 C66_5 H66_5 120.9 . . ?
C65_5 C66_5 H66_5 120.9 . . ?
C68_5 C67_5 C66_5 119.2(10) . . ?
C68_5 C67_5 H67_5 120.4 . . ?
C66_5 C67_5 H67_5 120.4 . . ?
N69_5 C68_5 C67_5 123.0(11) . . ?
N69_5 C68_5 H68_5 118.5 . . ?
C67_5 C68_5 H68_5 118.5 . . ?
C68_5 N69_5 C64_5 118.4(11) . . ?
C68_5 N69_5 Fe2_2 128.2(9) . 2_656 ?
C64_5 N69_5 Fe2_2 112.9(8) . 2_656 ?
C2_6 N1_6 C6_6 118.7(11) . . ?
C2_6 N1_6 Fe2_2 127.8(10) . . ?
C6_6 N1_6 Fe2_2 113.2(9) . . ?
N1_6 C2_6 C3_6 122.9(11) . . ?
N1_6 C2_6 H2_6 118.6 . . ?
C3_6 C2_6 H2_6 118.6 . . ?
C2_6 C3_6 C4_6 119.3(11) . . ?
C2_6 C3_6 H3_6 120.4 . . ?
C4_6 C3_6 H3_6 120.4 . . ?
C3_6 C4_6 C5_6 117.9(9) . . ?
C3_6 C4_6 H4_6 121.1 . . ?
C5_6 C4_6 H4_6 121.1 . . ?
C4_6 C5_6 C6_6 120.1(8) . . ?
C4_6 C5_6 Br70_6 118.6(8) . . ?
C6_6 C5_6 Br70_6 121.2(8) . . ?
N1_6 C6_6 C5_6 121.0(9) . . ?
N1_6 C6_6 C7_6 112.6(10) . . ?
C5_6 C6_6 C7_6 126.4(11) . . ?
N8_6 C7_6 C6_6 118.8(13) . . ?
N8_6 C7_6 H7_6 120.6 . . ?
C6_6 C7_6 H7_6 120.6 . . ?
C7_6 N8_6 C9_6 120.4(13) . . ?
C7_6 N8_6 Fe2_2 111.9(10) . . ?
C9_6 N8_6 Fe2_2 125.5(10) . . ?
C14_6 C9_6 C10_6 119.9(9) . . ?
C14_6 C9_6 N8_6 119.5(12) . . ?
C10_6 C9_6 N8_6 120.5(12) . . ?
C11_6 C10_6 C9_6 120.1(10) . . ?
C11_6 C10_6 H10_6 120.0 . . ?
C9_6 C10_6 H10_6 120.0 . . ?
C10_6 C11_6 C12_6 120.2(10) . . ?
C10_6 C11_6 H11_6 119.9 . . ?
C12_6 C11_6 H11_6 119.9 . . ?
C13_6 C12_6 C11_6 119.1(8) . . ?
C13_6 C12_6 C15_6 121.1(10) . . ?
C11_6 C12_6 C15_6 119.8(10) . . ?
C14_6 C13_6 C12_6 120.9(10) . . ?
C14_6 C13_6 H13_6 119.6 . . ?
C12_6 C13_6 H13_6 119.6 . . ?
C13_6 C14_6 C9_6 119.7(10) . . ?
C13_6 C14_6 H14_6 120.2 . . ?
C9_6 C14_6 H14_6 120.2 . . ?
C19_6 C15_6 O16_6 109.8(10) . . ?
C19_6 C15_6 C12_6 134.3(12) . . ?
O16_6 C15_6 C12_6 115.9(10) . . ?
C17_6 O16_6 C15_6 105.6(9) . . ?
C18_6 C17_6 O16_6 111.0(10) . . ?
C18_6 C17_6 C20_6 134.4(12) . . ?
O16_6 C17_6 C20_6 114.7(11) . . ?
C17_6 C18_6 C19_6 106.2(12) . . ?
C17_6 C18_6 H18_6 126.9 . . ?
C19_6 C18_6 H18_6 126.9 . . ?
C15_6 C19_6 C18_6 107.4(12) . . ?
C15_6 C19_6 H19_6 126.3 . . ?
C18_6 C19_6 H19_6 126.3 . . ?
C25_6 C20_6 C21_6 118.8(10) . . ?
C25_6 C20_6 C17_6 120.5(10) . . ?
C21_6 C20_6 C17_6 120.7(10) . . ?
O28_6 C21_6 C22_6 120.3(11) . . ?
O28_6 C21_6 C20_6 118.4(11) . . ?
C22_6 C21_6 C20_6 121.3(11) . . ?
C21_6 C22_6 C23_6 118.7(10) . . ?
C21_6 C22_6 C32_6 120.7(10) . . ?
C23_6 C22_6 C32_6 120.5(10) . . ?
O30_6 C23_6 C22_6 116.8(10) . . ?
O30_6 C23_6 C24_6 121.6(11) . . ?
C22_6 C23_6 C24_6 121.5(10) . . ?
C23_6 C24_6 C25_6 118.5(10) . . ?
C23_6 C24_6 C51_6 122.5(10) . . ?
C25_6 C24_6 C51_6 119.1(10) . . ?
O26_6 C25_6 C20_6 120.2(10) . . ?
O26_6 C25_6 C24_6 118.6(10) . . ?
C20_6 C25_6 C24_6 121.2(10) . . ?
C25_6 O26_6 C27_6 116.1(13) . . ?
O26_6 C27_6 H27A_6 109.5 . . ?
O26_6 C27_6 H27B_6 109.5 . . ?
H27A_6 C27_6 H27B_6 109.5 . . ?
O26_6 C27_6 H27C_6 109.5 . . ?
H27A_6 C27_6 H27C_6 109.5 . . ?
H27B_6 C27_6 H27C_6 109.5 . . ?
C21_6 O28_6 C29_6 115.6(14) . . ?
O28_6 C29_6 H29A_6 109.5 . . ?
O28_6 C29_6 H29B_6 109.5 . . ?
H29A_6 C29_6 H29B_6 109.5 . . ?
O28_6 C29_6 H29C_6 109.5 . . ?
H29A_6 C29_6 H29C_6 109.5 . . ?
H29B_6 C29_6 H29C_6 109.5 . . ?
C23_6 O30_6 C31_6 114.1(12) . . ?
O30_6 C31_6 H31A_6 109.5 . . ?
O30_6 C31_6 H31B_6 109.5 . . ?
H31A_6 C31_6 H31B_6 109.5 . . ?
O30_6 C31_6 H31C_6 109.5 . . ?
H31A_6 C31_6 H31C_6 109.5 . . ?
H31B_6 C31_6 H31C_6 109.5 . . ?
C36_6 C32_6 O33_6 109.2(9) . . ?
C36_6 C32_6 C22_6 137.2(12) . . ?
O33_6 C32_6 C22_6 113.5(10) . . ?
C34_6 O33_6 C32_6 106.2(9) . . ?
C35_6 C34_6 O33_6 109.9(10) . . ?
C35_6 C34_6 C37_6 134.2(11) . . ?
O33_6 C34_6 C37_6 115.9(10) . . ?
C34_6 C35_6 C36_6 105.4(11) . . ?
C34_6 C35_6 H35_6 127.3 . . ?
C36_6 C35_6 H35_6 127.3 . . ?
C32_6 C36_6 C35_6 109.4(12) . . ?
C32_6 C36_6 H36_6 125.3 . . ?
C35_6 C36_6 H36_6 125.3 . . ?
C38_6 C37_6 C42_6 118.7(8) . . ?
C38_6 C37_6 C34_6 120.8(10) . . ?
C42_6 C37_6 C34_6 120.4(10) . . ?
C39_6 C38_6 C37_6 119.9(9) . . ?
C39_6 C38_6 H38_6 120.1 . . ?
C37_6 C38_6 H38_6 120.1 . . ?
C40_6 C39_6 C38_6 121.2(10) . . ?
C40_6 C39_6 H39_6 119.4 . . ?
C38_6 C39_6 H39_6 119.4 . . ?
C39_6 C40_6 C41_6 120.0(9) . . ?
C39_6 C40_6 N43_6 122.8(11) . . ?
C41_6 C40_6 N43_6 117.2(11) . . ?
C42_6 C41_6 C40_6 119.0(9) . . ?
C42_6 C41_6 H41_6 120.5 . . ?
C40_6 C41_6 H41_6 120.5 . . ?
C41_6 C42_6 C37_6 121.1(9) . . ?
C41_6 C42_6 H42_6 119.5 . . ?
C37_6 C42_6 H42_6 119.5 . . ?
C44_6 N43_6 C40_6 118.8(12) . . ?
C44_6 N43_6 Fe1_2 113.2(9) . . ?
C40_6 N43_6 Fe1_2 125.7(10) . . ?
N43_6 C44_6 C45_6 116.6(12) . . ?
N43_6 C44_6 H44_6 121.7 . . ?
C45_6 C44_6 H44_6 121.7 . . ?
N50_6 C45_6 C46_6 121.5(9) . . ?
N50_6 C45_6 C44_6 113.9(10) . . ?
C46_6 C45_6 C44_6 124.5(10) . . ?
C47_6 C46_6 C45_6 120.1(8) . . ?
C47_6 C46_6 Br71_6 119.8(8) . . ?
C45_6 C46_6 Br71_6 120.1(8) . . ?
C46_6 C47_6 C48_6 117.6(9) . . ?
C46_6 C47_6 H47_6 121.2 . . ?
C48_6 C47_6 H47_6 121.2 . . ?
C49_6 C48_6 C47_6 118.9(11) . . ?
C49_6 C48_6 H48_6 120.5 . . ?
C47_6 C48_6 H48_6 120.5 . . ?
N50_6 C49_6 C48_6 123.9(12) . . ?
N50_6 C49_6 H49_6 118.1 . . ?
C48_6 C49_6 H49_6 118.1 . . ?
C49_6 N50_6 C45_6 117.9(11) . . ?
C49_6 N50_6 Fe1_2 128.1(10) . . ?
C45_6 N50_6 Fe1_2 113.9(9) . . ?
O52_6 C51_6 C55_6 109.1(10) . . ?
O52_6 C51_6 C24_6 116.1(11) . . ?
C55_6 C51_6 C24_6 134.8(12) . . ?
C51_6 O52_6 C53_6 106.8(9) . . ?
C54_6 C53_6 O52_6 110.0(10) . . ?
C54_6 C53_6 C56_6 135.9(12) . . ?
O52_6 C53_6 C56_6 114.1(10) . . ?
C53_6 C54_6 C55_6 106.7(11) . . ?
C53_6 C54_6 H54_6 126.6 . . ?
C55_6 C54_6 H54_6 126.6 . . ?
C51_6 C55_6 C54_6 107.3(11) . . ?
C51_6 C55_6 H55_6 126.4 . . ?
C54_6 C55_6 H55_6 126.4 . . ?
C57_6 C56_6 C61_6 118.5(9) . . ?
C57_6 C56_6 C53_6 121.5(10) . . ?
C61_6 C56_6 C53_6 119.9(10) . . ?
C56_6 C57_6 C58_6 120.5(10) . . ?
C56_6 C57_6 H57_6 119.7 . . ?
C58_6 C57_6 H57_6 119.7 . . ?
C57_6 C58_6 C59_6 120.3(10) . . ?
C57_6 C58_6 H58_6 119.8 . . ?
C59_6 C58_6 H58_6 119.8 . . ?
C60_6 C59_6 C58_6 119.6(9) . . ?
C60_6 C59_6 N62_6 117.3(13) . . ?
C58_6 C59_6 N62_6 122.8(13) . . ?
C59_6 C60_6 C61_6 119.5(10) . . ?
C59_6 C60_6 H60_6 120.3 . . ?
C61_6 C60_6 H60_6 120.3 . . ?
C60_6 C61_6 C56_6 121.2(10) . . ?
C60_6 C61_6 H61_6 119.4 . . ?
C56_6 C61_6 H61_6 119.4 . . ?
C63_6 N62_6 C59_6 119.0(12) . . ?
C63_6 N62_6 Fe1_2 114.8(9) . 2_656 ?
C59_6 N62_6 Fe1_2 125.5(10) . 2_656 ?
N62_6 C63_6 C64_6 117.1(12) . . ?
N62_6 C63_6 H63_6 121.5 . . ?
C64_6 C63_6 H63_6 121.5 . . ?
N69_6 C64_6 C65_6 120.8(9) . . ?
N69_6 C64_6 C63_6 112.8(10) . . ?
C65_6 C64_6 C63_6 126.3(10) . . ?
C66_6 C65_6 C64_6 120.4(8) . . ?
C66_6 C65_6 Br72_6 120.2(8) . . ?
C64_6 C65_6 Br72_6 119.4(8) . . ?
C65_6 C66_6 C67_6 118.0(9) . . ?
C65_6 C66_6 H66_6 121.0 . . ?
C67_6 C66_6 H66_6 121.0 . . ?
C66_6 C67_6 C68_6 119.3(10) . . ?
C66_6 C67_6 H67_6 120.4 . . ?
C68_6 C67_6 H67_6 120.4 . . ?
N69_6 C68_6 C67_6 122.2(11) . . ?
N69_6 C68_6 H68_6 118.9 . . ?
C67_6 C68_6 H68_6 118.9 . . ?
C68_6 N69_6 C64_6 119.2(11) . . ?
C68_6 N69_6 Fe1_2 126.2(9) . 2_656 ?
C64_6 N69_6 Fe1_2 114.1(9) . 2_656 ?
O1_7 S1_7 O2_7 116.5(11) . . ?
O1_7 S1_7 N1_7 108.8(10) . . ?
O2_7 S1_7 N1_7 114.9(11) . . ?
O1_7 S1_7 C1_7 106.9(9) . . ?
O2_7 S1_7 C1_7 105.4(10) . . ?
N1_7 S1_7 C1_7 103.1(10) . . ?
S1_7 N1_7 S2_7 122.0(10) . . ?
F1_7 C1_7 F2_7 109.3(16) . . ?
F1_7 C1_7 F3_7 110.5(16) . . ?
F2_7 C1_7 F3_7 105.1(15) . . ?
F1_7 C1_7 S1_7 108.3(12) . . ?
F2_7 C1_7 S1_7 112.3(12) . . ?
F3_7 C1_7 S1_7 111.3(13) . . ?
O4_7 S2_7 O3_7 116.2(11) . . ?
O4_7 S2_7 N1_7 119.6(10) . . ?
O3_7 S2_7 N1_7 105.2(9) . . ?
O4_7 S2_7 C2_7 104.6(9) . . ?
O3_7 S2_7 C2_7 101.8(9) . . ?
N1_7 S2_7 C2_7 107.7(10) . . ?
F6_7 C2_7 F4_7 107.5(15) . . ?
F6_7 C2_7 F5_7 110.6(15) . . ?
F4_7 C2_7 F5_7 110.4(16) . . ?
F6_7 C2_7 S2_7 109.7(12) . . ?
F4_7 C2_7 S2_7 108.1(12) . . ?
F5_7 C2_7 S2_7 110.6(12) . . ?
O1_8 S1_8 O2_8 123.6(14) . . ?
O1_8 S1_8 N1_8 121.9(13) . . ?
O2_8 S1_8 N1_8 100.9(13) . . ?
O1_8 S1_8 C1_8 102.1(11) . . ?
O2_8 S1_8 C1_8 104.2(11) . . ?
N1_8 S1_8 C1_8 100.4(11) . . ?
S2_8 N1_8 S1_8 123.4(11) . . ?
F1_8 C1_8 F3_8 113(2) . . ?
F1_8 C1_8 F2_8 106.2(19) . . ?
F3_8 C1_8 F2_8 110.0(19) . . ?
F1_8 C1_8 S1_8 110.5(16) . . ?
F3_8 C1_8 S1_8 109.2(16) . . ?
F2_8 C1_8 S1_8 107.5(16) . . ?
O4_8 S2_8 O3_8 118.5(11) . . ?
O4_8 S2_8 N1_8 119.5(11) . . ?
O3_8 S2_8 N1_8 101.7(10) . . ?
O4_8 S2_8 C2_8 105.5(10) . . ?
O3_8 S2_8 C2_8 105.2(10) . . ?
N1_8 S2_8 C2_8 105.0(12) . . ?
F5_8 C2_8 F4_8 111.1(18) . . ?
F5_8 C2_8 F6_8 111.1(18) . . ?
F4_8 C2_8 F6_8 105.5(17) . . ?
F5_8 C2_8 S2_8 110.9(15) . . ?
F4_8 C2_8 S2_8 110.9(15) . . ?
F6_8 C2_8 S2_8 107.0(14) . . ?
O2_9 S1_9 O1_9 121.8(17) . . ?
O2_9 S1_9 N1_9 119.3(16) . . ?
O1_9 S1_9 N1_9 114.0(16) . . ?
O2_9 S1_9 C1_9 102.7(13) . . ?
O1_9 S1_9 C1_9 98.3(12) . . ?
N1_9 S1_9 C1_9 90.5(13) . . ?
S2_9 N1_9 S1_9 135.1(16) . . ?
F3_9 C1_9 F1_9 108.4(18) . . ?
F3_9 C1_9 F2_9 123(2) . . ?
F1_9 C1_9 F2_9 113.4(19) . . ?
F3_9 C1_9 S1_9 103.1(15) . . ?
F1_9 C1_9 S1_9 105.8(15) . . ?
F2_9 C1_9 S1_9 100.6(14) . . ?
O4_9 S2_9 O3_9 115.4(18) . . ?
O4_9 S2_9 N1_9 114.9(18) . . ?
O3_9 S2_9 N1_9 116.9(16) . . ?
O4_9 S2_9 C2_9 107.1(15) . . ?
O3_9 S2_9 C2_9 100.2(12) . . ?
N1_9 S2_9 C2_9 98.9(14) . . ?
F6_9 C2_9 F4_9 109(2) . . ?
F6_9 C2_9 F5_9 118(2) . . ?
F4_9 C2_9 F5_9 113(2) . . ?
F6_9 C2_9 S2_9 107.7(17) . . ?
F4_9 C2_9 S2_9 106.4(17) . . ?
F5_9 C2_9 S2_9 101.3(15) . . ?
O2_10 S1_10 O1_10 119.6(14) . . ?
O2_10 S1_10 N1_10 114.3(12) . . ?
O1_10 S1_10 N1_10 107.9(12) . . ?
O2_10 S1_10 C1_10 106.6(11) . . ?
O1_10 S1_10 C1_10 105.0(11) . . ?
N1_10 S1_10 C1_10 101.4(11) . . ?
S2_10 N1_10 S1_10 120.2(11) . . ?
F1_10 C1_10 F2_10 110.1(18) . . ?
F1_10 C1_10 F3_10 111.6(18) . . ?
F2_10 C1_10 F3_10 106.2(17) . . ?
F1_10 C1_10 S1_10 108.3(15) . . ?
F2_10 C1_10 S1_10 111.5(15) . . ?
F3_10 C1_10 S1_10 109.1(15) . . ?
O3_10 S2_10 O4_10 118.7(12) . . ?
O3_10 S2_10 N1_10 114.3(11) . . ?
O4_10 S2_10 N1_10 106.2(10) . . ?
O3_10 S2_10 C2_10 105.9(9) . . ?
O4_10 S2_10 C2_10 102.2(10) . . ?
N1_10 S2_10 C2_10 108.5(11) . . ?
F5_10 C2_10 F6_10 106.5(15) . . ?
F5_10 C2_10 F4_10 111.0(16) . . ?
F6_10 C2_10 F4_10 109.8(15) . . ?
F5_10 C2_10 S2_10 109.1(13) . . ?
F6_10 C2_10 S2_10 108.5(12) . . ?
F4_10 C2_10 S2_10 111.7(12) . . ?
O1_11 S1_11 O2_11 121.6(16) . . ?
O1_11 S1_11 N1_11 109.4(14) . . ?
O2_11 S1_11 N1_11 119.5(14) . . ?
O1_11 S1_11 C1_11 107.2(12) . . ?
O2_11 S1_11 C1_11 101.5(11) . . ?
N1_11 S1_11 C1_11 91.7(11) . . ?
S2_11 N1_11 S1_11 123.9(11) . . ?
F1_11 C1_11 F2_11 105.2(16) . . ?
F1_11 C1_11 F3_11 114.0(19) . . ?
F2_11 C1_11 F3_11 110.8(18) . . ?
F1_11 C1_11 S1_11 113.4(15) . . ?
F2_11 C1_11 S1_11 112.8(15) . . ?
F3_11 C1_11 S1_11 100.8(13) . . ?
O3_11 S2_11 O4_11 117.4(10) . . ?
O3_11 S2_11 N1_11 115.7(10) . . ?
O4_11 S2_11 N1_11 110.5(9) . . ?
O3_11 S2_11 C2_11 103.8(8) . . ?
O4_11 S2_11 C2_11 102.7(9) . . ?
N1_11 S2_11 C2_11 104.6(10) . . ?
F5_11 C2_11 F4_11 108.0(16) . . ?
F5_11 C2_11 F6_11 108.2(16) . . ?
F4_11 C2_11 F6_11 108.1(16) . . ?
F5_11 C2_11 S2_11 113.3(13) . . ?
F4_11 C2_11 S2_11 109.1(13) . . ?
F6_11 C2_11 S2_11 109.9(13) . . ?
O2_12 S1_12 O1_12 125(2) . . ?
O2_12 S1_12 N1_12 109.9(19) . . ?
O1_12 S1_12 N1_12 106.8(15) . . ?
O2_12 S1_12 C1_12 104.5(15) . . ?
O1_12 S1_12 C1_12 104.5(13) . . ?
N1_12 S1_12 C1_12 104.0(11) . . ?
S1_12 N1_12 S1_12 121(2) 2_656 . ?
F1_12 C1_12 F3_12 108(2) . . ?
F1_12 C1_12 F2_12 112(2) . . ?
F3_12 C1_12 F2_12 109(2) . . ?
F1_12 C1_12 S1_12 113.9(17) . . ?
F3_12 C1_12 S1_12 107.3(16) . . ?
F2_12 C1_12 S1_12 106.1(16) . . ?
O1_13 S1_13 O2_13 119.2(12) . . ?
O1_13 S1_13 N1_13 108.5(11) . . ?
O2_13 S1_13 N1_13 110.1(11) . . ?
O1_13 S1_13 C1_13 103.4(10) . . ?
O2_13 S1_13 C1_13 104.4(9) . . ?
N1_13 S1_13 C1_13 110.9(11) . . ?
S1_13 N1_13 S2_13 125.2(11) . . ?
F3_13 C1_13 F2_13 108.6(16) . . ?
F3_13 C1_13 F1_13 105.9(16) . . ?
F2_13 C1_13 F1_13 109.4(16) . . ?
F3_13 C1_13 S1_13 114.0(13) . . ?
F2_13 C1_13 S1_13 111.5(13) . . ?
F1_13 C1_13 S1_13 107.4(12) . . ?
O4_13 S2_13 O3_13 122.0(17) . . ?
O4_13 S2_13 N1_13 113.2(15) . . ?
O3_13 S2_13 N1_13 109.5(14) . . ?
O4_13 S2_13 C2_13 103.1(12) . . ?
O3_13 S2_13 C2_13 103.9(12) . . ?
N1_13 S2_13 C2_13 102.5(11) . . ?
F4_13 C2_13 F6_13 114(2) . . ?
F4_13 C2_13 F5_13 105.1(18) . . ?
F6_13 C2_13 F5_13 114(2) . . ?
F4_13 C2_13 S2_13 113.7(17) . . ?
F6_13 C2_13 S2_13 105.1(15) . . ?
F5_13 C2_13 S2_13 105.0(15) . . ?
O2_14 S1_14 O1_14 119(2) . . ?
O2_14 S1_14 N1_14 110.6(19) . . ?
O1_14 S1_14 N1_14 108.8(17) . . ?
O2_14 S1_14 C1_14 107.5(15) . . ?
O1_14 S1_14 C1_14 107.2(14) . . ?
N1_14 S1_14 C1_14 101.8(12) . . ?
S1_14 N1_14 S1_14 126(3) . 2_756 ?
F3_14 C1_14 F2_14 110(2) . . ?
F3_14 C1_14 F1_14 107.6(19) . . ?
F2_14 C1_14 F1_14 107(2) . . ?
F3_14 C1_14 S1_14 110.9(17) . . ?
F2_14 C1_14 S1_14 107.0(17) . . ?
F1_14 C1_14 S1_14 114.3(18) . . ?
O1_15a S1_15a O2_15a 125(2) . . ?
O1_15a S1_15a N1_15a 112(2) . . ?
O2_15a S1_15a N1_15a 111(2) . . ?
O1_15a S1_15a C1_15a 106.5(16) . . ?
O2_15a S1_15a C1_15a 105.2(16) . . ?
N1_15a S1_15a C1_15a 90.3(18) . . ?
S2_15a N1_15a S1_15a 128(2) . . ?
F2_15a C1_15a F3_15a 112(2) . . ?
F2_15a C1_15a F1_15a 113(2) . . ?
F3_15a C1_15a F1_15a 104(2) . . ?
F2_15a C1_15a S1_15a 107.8(19) . . ?
F3_15a C1_15a S1_15a 113(2) . . ?
F1_15a C1_15a S1_15a 107.4(19) . . ?
O3_15a S2_15a O4_15a 118.2(17) . . ?
O3_15a S2_15a N1_15a 101.6(15) . . ?
O4_15a S2_15a N1_15a 106.6(16) . . ?
O3_15a S2_15a C2_15a 106.9(12) . . ?
O4_15a S2_15a C2_15a 103.1(12) . . ?
N1_15a S2_15a C2_15a 121.5(19) . . ?
F4_15a C2_15a F5_15a 107.9(19) . . ?
F4_15a C2_15a F6_15a 109(2) . . ?
F5_15a C2_15a F6_15a 107(2) . . ?
F4_15a C2_15a S2_15a 115.7(18) . . ?
F5_15a C2_15a S2_15a 110.9(17) . . ?
F6_15a C2_15a S2_15a 105.7(16) . . ?
O1_16b S1_16b N1_16b 116(2) . . ?
O1_16b S1_16b O32_16b 135(3) . . ?
N1_16b S1_16b O32_16b 103(2) . . ?
O1_16b S1_16b C1_16b 109.1(15) . . ?
N1_16b S1_16b C1_16b 103.9(14) . . ?
O32_16b S1_16b C1_16b 80.0(19) . . ?
S1_16b N1_16b S2_16b 123.0(14) . . ?
F2_16b C1_16b F3_16b 110(2) . . ?
F2_16b C1_16b F1_16b 109(2) . . ?
F3_16b C1_16b F1_16b 105(2) . . ?
F2_16b C1_16b S1_16b 110.7(18) . . ?
F3_16b C1_16b S1_16b 110.7(18) . . ?
F1_16b C1_16b S1_16b 111.5(19) . . ?
O3_16b S2_16b O4_16b 118.6(14) . . ?
O3_16b S2_16b N1_16b 112.0(14) . . ?
O4_16b S2_16b N1_16b 110.1(14) . . ?
O3_16b S2_16b C2_16b 105.4(11) . . ?
O4_16b S2_16b C2_16b 103.7(11) . . ?
N1_16b S2_16b C2_16b 105.8(16) . . ?
F4_16b C2_16b F6_16b 108.3(18) . . ?
F4_16b C2_16b F5_16b 109.7(18) . . ?
F6_16b C2_16b F5_16b 110.5(17) . . ?
F4_16b C2_16b S2_16b 107.0(15) . . ?
F6_16b C2_16b S2_16b 108.5(15) . . ?
F5_16b C2_16b S2_16b 112.6(14) . . ?
C2_17 O1_17 C4_17 116(3) . . ?
O1_17 C2_17 C3_17 116(3) . . ?
O1_17 C2_17 H2A_17 108.4 . . ?
C3_17 C2_17 H2A_17 108.4 . . ?
O1_17 C2_17 H2B_17 108.4 . . ?
C3_17 C2_17 H2B_17 108.4 . . ?
H2A_17 C2_17 H2B_17 107.5 . . ?
C2_17 C3_17 H3A_17 109.5 . . ?
C2_17 C3_17 H3B_17 109.5 . . ?
H3A_17 C3_17 H3B_17 109.5 . . ?
C2_17 C3_17 H3C_17 109.5 . . ?
H3A_17 C3_17 H3C_17 109.5 . . ?
H3B_17 C3_17 H3C_17 109.5 . . ?
O1_17 C4_17 C5_17 112(3) . . ?
O1_17 C4_17 H4A_17 109.3 . . ?
C5_17 C4_17 H4A_17 109.3 . . ?
O1_17 C4_17 H4B_17 109.3 . . ?
C5_17 C4_17 H4B_17 109.3 . . ?
H4A_17 C4_17 H4B_17 108.0 . . ?
C4_17 C5_17 H5A_17 109.5 . . ?
C4_17 C5_17 H5B_17 109.5 . . ?
H5A_17 C5_17 H5B_17 109.5 . . ?
C4_17 C5_17 H5C_17 109.5 . . ?
H5A_17 C5_17 H5C_17 109.5 . . ?
H5B_17 C5_17 H5C_17 109.5 . . ?
C4_18 O1_18 C2_18 120(4) . . ?
C3_18 C2_18 O1_18 105(4) . . ?
C3_18 C2_18 H2A_18 110.8 . . ?
O1_18 C2_18 H2A_18 110.8 . . ?
C3_18 C2_18 H2B_18 110.7 . . ?
O1_18 C2_18 H2B_18 110.8 . . ?
H2A_18 C2_18 H2B_18 108.8 . . ?
C2_18 C3_18 H3A_18 109.5 . . ?
C2_18 C3_18 H3B_18 109.5 . . ?
H3A_18 C3_18 H3B_18 109.5 . . ?
C2_18 C3_18 H3C_18 109.5 . . ?
H3A_18 C3_18 H3C_18 109.5 . . ?
H3B_18 C3_18 H3C_18 109.5 . . ?
O1_18 C4_18 C5_18 118(4) . . ?
O1_18 C4_18 H4A_18 107.7 . . ?
C5_18 C4_18 H4A_18 107.7 . . ?
O1_18 C4_18 H4B_18 107.7 . . ?
C5_18 C4_18 H4B_18 107.7 . . ?
H4A_18 C4_18 H4B_18 107.1 . . ?
C4_18 C5_18 H5A_18 109.5 . . ?
C4_18 C5_18 H5B_18 109.5 . . ?
H5A_18 C5_18 H5B_18 109.5 . . ?
C4_18 C5_18 H5C_18 109.5 . . ?
H5A_18 C5_18 H5C_18 109.5 . . ?
H5B_18 C5_18 H5C_18 109.5 . . ?
C2_19 O1_19 C2_19 119(4) . 2_656 ?
O1_19 C2_19 C3_19 107(3) . . ?
O1_19 C2_19 H2A_19 110.3 . . ?
C3_19 C2_19 H2A_19 110.3 . . ?
O1_19 C2_19 H2B_19 110.3 . . ?
C3_19 C2_19 H2B_19 110.3 . . ?
H2A_19 C2_19 H2B_19 108.5 . . ?
C2_19 C3_19 H3A_19 109.5 . . ?
C2_19 C3_19 H3B_19 109.5 . . ?
H3A_19 C3_19 H3B_19 109.5 . . ?
C2_19 C3_19 H3C_19 109.5 . . ?
H3A_19 C3_19 H3C_19 109.5 . . ?
H3B_19 C3_19 H3C_19 109.5 . . ?
C2_20 O1_20 C4_20 106(3) . . ?
O1_20 C2_20 C3_20 101(3) . . ?
O1_20 C2_20 H2A_20 111.6 . . ?
C3_20 C2_20 H2A_20 111.6 . . ?
O1_20 C2_20 H2B_20 111.6 . . ?
C3_20 C2_20 H2B_20 111.6 . . ?
H2A_20 C2_20 H2B_20 109.4 . . ?
C2_20 C3_20 H3A_20 109.5 . . ?
C2_20 C3_20 H3B_20 109.5 . . ?
H3A_20 C3_20 H3B_20 109.5 . . ?
C2_20 C3_20 H3C_20 109.5 . . ?
H3A_20 C3_20 H3C_20 109.5 . . ?
H3B_20 C3_20 H3C_20 109.5 . . ?
O1_20 C4_20 C5_20 104(3) . . ?
O1_20 C4_20 H4A_20 110.9 . . ?
C5_20 C4_20 H4A_20 110.9 . . ?
O1_20 C4_20 H4B_20 110.9 . . ?
C5_20 C4_20 H4B_20 110.9 . . ?
H4A_20 C4_20 H4B_20 108.9 . . ?
C4_20 C5_20 H5A_20 109.5 . . ?
C4_20 C5_20 H5B_20 109.5 . . ?
H5A_20 C5_20 H5B_20 109.5 . . ?
C4_20 C5_20 H5C_20 109.5 . . ?
H5A_20 C5_20 H5C_20 109.5 . . ?
H5B_20 C5_20 H5C_20 109.5 . . ?
N1_21 C2_21 C3_21 170(4) . . ?
C2_21 C3_21 H3A_21 109.5 . . ?
C2_21 C3_21 H3B_21 109.5 . . ?
H3A_21 C3_21 H3B_21 109.5 . . ?
C2_21 C3_21 H3C_21 109.5 . . ?
H3A_21 C3_21 H3C_21 109.5 . . ?
H3B_21 C3_21 H3C_21 109.5 . . ?
N1_22 C2_22 C3_22 173(6) . . ?
C2_22 C3_22 H3A_22 109.5 . . ?
C2_22 C3_22 H3B_22 109.5 . . ?
H3A_22 C3_22 H3B_22 109.5 . . ?
C2_22 C3_22 H3C_22 109.5 . . ?
H3A_22 C3_22 H3C_22 109.5 . . ?
H3B_22 C3_22 H3C_22 109.5 . . ?
N1_23 C2_23 C3_23 178(6) . . ?
C2_23 C3_23 H3A_23 109.5 . . ?
C2_23 C3_23 H3B_23 109.5 . . ?
H3A_23 C3_23 H3B_23 109.5 . . ?
C2_23 C3_23 H3C_23 109.5 . . ?
H3A_23 C3_23 H3C_23 109.5 . . ?
H3B_23 C3_23 H3C_23 109.5 . . ?
N1_24 C2_24 C3_24 161(5) . . ?
C2_24 C3_24 H3A_24 109.5 . . ?
C2_24 C3_24 H3B_24 109.5 . . ?
H3A_24 C3_24 H3B_24 109.5 . . ?
C2_24 C3_24 H3C_24 109.5 . . ?
H3A_24 C3_24 H3C_24 109.5 . . ?
H3B_24 C3_24 H3C_24 109.5 . . ?
 
_refine_diff_density_max    1.938
_refine_diff_density_min   -1.030
_refine_diff_density_rms    0.129

_shelx_res_file
;

    xwc399_sq.res created by SHELXL-2014/7


TITL xwc399.res in P2/c
REM Old TITL sola in Pc

REM SHELXT solution in P2/c
REM R1 0.309,  Rweak 0.030,  Alpha 0.086,  Orientation as input
REM Formula found by SHELXT:  C307 N53 O48 S6 Fe6 Br8

CELL  0.6889  38.8028  24.9335  35.8662   90.000   95.670   90.000
ZERR   2.000   0.0003   0.0002   0.0003    0.000    0.001    0.000
LATT  1
SYMM -X, Y, 1/2-Z
SFAC C H N O S FE BR F
UNIT 1064 812 144 238 64 16 48 192
LIST 4 ! automatically inserted. Change 6 to 4 for CHECKCIF!!
SIMU_* 0.01 $C $N $O $F
RIGU_* 0.01 $C $N $O $F
ISOR_NTF 0.001 0.001 $C $N $O $F $S
L.S. 20 0 433
ACTA TABS
REM CGLS 25
BOND $H

TEMP -173.150
SIZE 0.1 0.1 0.1
REM Produced by Grade Web Server http://grade.globalphasing.org
REM --------- service provided by Global Phasing Ltd. ---------
REM
REM GEN: Generated by GRADE 1.2.21 (Feb 03 2022)
REM GEN: from mol2 file
REM GEN: using MOGUL 2022.2.0(353909), CSD as543be, with quantum mechanics RM1
REM Compound InChI MVTKLASDSDXFLC-CPFPMLLUSA-N
REM Compound full name FIT
REM
REM Number of restraints found:
REM Bond lengths
REM     lengths/sigmas set by mogul                81
REM     bonds to hydrogen set to neutron values    39
REM     bonds lengths set by partial QM             0
REM Bond Angles
REM     angles/sigmas set by mogul                111
REM     non-H angles set by partial QM              3
REM     H bond angles set by partial QM            78
REM Trigonal planes (atoms bonded to 3 others that are held flat)
REM     trigonal atoms from 3 mogul bond angles    21
REM     atoms NOT trigonal from 3 mogul angles      0
REM     trigonal atoms from partial QM             33
REM     atoms not trigonal from partial QM          0
REM Torsions and 1-4 planes
REM     bonds where mogul states cis/trans          0
REM     bonds mogul indicates flat                  0
REM     bonds mogul indicates 3-fold staggered      0
REM     bonds mogul indicates not flat              0
REM     in flat 5/6 membered rings after PQM       57
REM     other flat bonds after partial QM           6
REM     sp3-sp3 set 3-fold staggered by QM          0
REM     All other torsions (unrestrained)          15
REM Total charge set to 0
REM Bonds defined by QM have a sigma set to 0.030 Angs
REM Angles defined by QM have a sigma set to 3.0 degrees

REM grade-cif2shelx output
REM Version: 0.0.5 <Dec 20 2013>
REM grade-cif2shelx extracts restraints from a grade CIF file
REM and translates them into SHELX syntax.
REM authors Oliver Smart and Julian Holstein.

REM bonds:
DFIX_FIT 1.340 0.012 C2 N1
DFIX_FIT 1.354 0.008 C6 N1
DFIX_FIT 1.379 0.014 C2 C3
DFIX_FIT 1.390 0.012 C10 C9
DFIX_FIT 1.390 0.012 C14 C9
DFIX_FIT 1.418 0.009 C9 N8
DFIX_FIT 1.384 0.009 C10 C11
DFIX_FIT 1.392 0.011 C11 C12
DFIX_FIT 1.392 0.011 C12 C13
DFIX_FIT 1.467 0.013 C12 C15
DFIX_FIT 1.384 0.009 C13 C14
DFIX_FIT 1.384 0.014 C15 O16
DFIX_FIT 1.355 0.023 C15 C19
DFIX_FIT 1.384 0.014 C17 O16
DFIX_FIT 1.355 0.023 C17 C18
DFIX_FIT 1.475 0.007 C17 C20
DFIX_FIT 1.405 0.021 C18 C19
DFIX_FIT 1.402 0.013 C20 C21
DFIX_FIT 1.402 0.013 C20 C25
DFIX_FIT 1.402 0.013 C21 C22
DFIX_FIT 1.378 0.011 C21 O28
DFIX_FIT 1.402 0.013 C22 C23
DFIX_FIT 1.475 0.007 C22 C32
DFIX_FIT 1.402 0.013 C23 C24
DFIX_FIT 1.378 0.011 C23 O30
DFIX_FIT 1.402 0.013 C24 C25
DFIX_FIT 1.475 0.007 C24 C51
DFIX_FIT 1.378 0.011 C25 O26
DFIX_FIT 1.426 0.015 C27 O26
DFIX_FIT 1.426 0.015 C29 O28
DFIX_FIT 1.426 0.015 C31 O30
DFIX_FIT 1.384 0.014 C32 O33
DFIX_FIT 1.355 0.023 C32 C36
DFIX_FIT 1.384 0.014 C34 O33
DFIX_FIT 1.355 0.023 C34 C35
DFIX_FIT 1.467 0.013 C34 C37
DFIX_FIT 1.405 0.021 C35 C36
DFIX_FIT 1.392 0.011 C37 C38
DFIX_FIT 1.392 0.011 C37 C42
DFIX_FIT 1.384 0.009 C38 C39
DFIX_FIT 1.390 0.012 C39 C40
DFIX_FIT 1.390 0.012 C40 C41
DFIX_FIT 1.418 0.009 C40 N43
DFIX_FIT 1.384 0.009 C41 C42
DFIX_FIT 1.276 0.016 C44 N43
DFIX_FIT 1.461 0.008 C44 C45
DFIX_FIT 1.394 0.006 C45 C46
DFIX_FIT 1.354 0.008 C45 N50
DFIX_FIT 1.385 0.011 C46 C47
DFIX_FIT 1.896 0.012 BR71 C46
DFIX_FIT 1.385 0.009 C47 C48
DFIX_FIT 1.379 0.014 C48 C49
DFIX_FIT 1.340 0.012 C49 N50
DFIX_FIT 1.384 0.014 C51 O52
DFIX_FIT 1.355 0.023 C51 C55
DFIX_FIT 1.384 0.014 C53 O52
DFIX_FIT 1.355 0.023 C53 C54
DFIX_FIT 1.467 0.013 C53 C56
DFIX_FIT 1.405 0.021 C54 C55
DFIX_FIT 1.392 0.011 C56 C57
DFIX_FIT 1.392 0.011 C56 C61
DFIX_FIT 1.384 0.009 C57 C58
DFIX_FIT 1.390 0.012 C58 C59
DFIX_FIT 1.390 0.012 C59 C60
DFIX_FIT 1.418 0.009 C59 N62
DFIX_FIT 1.384 0.009 C60 C61
DFIX_FIT 1.276 0.016 C63 N62
DFIX_FIT 1.461 0.008 C63 C64
DFIX_FIT 1.394 0.006 C64 C65
DFIX_FIT 1.354 0.008 C64 N69
DFIX_FIT 1.385 0.011 C65 C66
DFIX_FIT 1.896 0.012 BR72 C65
DFIX_FIT 1.385 0.009 C66 C67
DFIX_FIT 1.379 0.014 C67 C68
DFIX_FIT 1.340 0.012 C68 N69
DFIX_FIT 1.896 0.012 BR70 C5
DFIX_FIT 1.385 0.009 C3 C4
DFIX_FIT 1.385 0.011 C4 C5
DFIX_FIT 1.394 0.006 C5 C6
DFIX_FIT 1.461 0.008 C6 C7
DFIX_FIT 1.276 0.016 C7 N8

REM angles SHELX uses 1,3 distance restraints for angles,
REM these are derived by trig from the grade angle and two bond lengths:
REM C2 N1 C6 ang=116.9,1.7 b12=1.340,0.012 b23=1.354,0.008
DANG_FIT 2.296 0.024 C2 C6
REM C3 C2 N1 ang=123.7,0.9 b12=1.379,0.014 b23=1.340,0.012
DANG_FIT 2.397 0.019 C3 N1
REM C10 C9 C14 ang=119.1,0.9 b12=1.390,0.012 b23=1.390,0.012
DANG_FIT 2.397 0.018 C10 C14
REM C10 C9 N8 ang=120.7,3.9 b12=1.390,0.012 b23=1.418,0.009
DANG_FIT 2.440 0.049 C10 N8
REM C14 C9 N8 ang=120.7,3.9 b12=1.390,0.012 b23=1.418,0.009
DANG_FIT 2.440 0.049 C14 N8
REM C11 C10 C9 ang=120.5,0.7 b12=1.384,0.009 b23=1.390,0.012
DANG_FIT 2.408 0.016 C11 C9
REM C10 C11 C12 ang=120.8,0.7 b12=1.384,0.009 b23=1.392,0.011
DANG_FIT 2.414 0.015 C10 C12
REM C11 C12 C13 ang=118.7,0.9 b12=1.392,0.011 b23=1.392,0.011
DANG_FIT 2.395 0.017 C11 C13
REM C11 C12 C15 ang=120.7,0.9 b12=1.392,0.011 b23=1.467,0.013
DANG_FIT 2.485 0.019 C11 C15
REM C13 C12 C15 ang=120.7,0.9 b12=1.392,0.011 b23=1.467,0.013
DANG_FIT 2.485 0.019 C13 C15
REM C12 C13 C14 ang=120.8,0.7 b12=1.392,0.011 b23=1.384,0.009
DANG_FIT 2.414 0.015 C12 C14
REM C13 C14 C9 ang=120.5,0.7 b12=1.384,0.009 b23=1.390,0.012
DANG_FIT 2.408 0.016 C13 C9
REM C12 C15 O16 ang=116.6,1.1 b12=1.467,0.013 b23=1.384,0.014
DANG_FIT 2.426 0.022 C12 O16
REM C12 C15 C19 ang=133.2,2.5 b12=1.467,0.013 b23=1.355,0.023
DANG_FIT 2.590 0.034 C12 C19
REM C19 C15 O16 ang=109.5,0.7 b12=1.355,0.023 b23=1.384,0.014
DANG_FIT 2.237 0.024 C19 O16
REM C15 O16 C17 ang=107.6,1.6 b12=1.384,0.014 b23=1.384,0.014
DANG_FIT 2.234 0.028 C15 C17
REM C18 C17 O16 ang=109.5,0.7 b12=1.355,0.023 b23=1.384,0.014
DANG_FIT 2.237 0.024 C18 O16
REM C20 C17 O16 ang=115.9,1.4 b12=1.475,0.007 b23=1.384,0.014
DANG_FIT 2.424 0.023 C20 O16
REM C18 C17 C20 ang=133.5,1.7 b12=1.355,0.023 b23=1.475,0.007
DANG_FIT 2.601 0.027 C18 C20
REM C17 C18 C19 ang=107.0,0.5 b12=1.355,0.023 b23=1.405,0.021
DANG_FIT 2.219 0.026 C17 C19
REM C15 C19 C18 ang=107.0,0.5 b12=1.355,0.023 b23=1.405,0.021
DANG_FIT 2.219 0.026 C15 C18
REM C17 C20 C21 ang=120.0,1.3 b12=1.475,0.007 b23=1.402,0.013
DANG_FIT 2.492 0.021 C17 C21
REM C17 C20 C25 ang=120.0,1.3 b12=1.475,0.007 b23=1.402,0.013
DANG_FIT 2.492 0.021 C17 C25
REM C21 C20 C25 ang=117.1,2.1 b12=1.402,0.013 b23=1.402,0.013
DANG_FIT 2.392 0.031 C21 C25
REM C20 C21 C22 ang=121.3,1.9 b12=1.402,0.013 b23=1.402,0.013
DANG_FIT 2.444 0.028 C20 C22
REM C20 C21 O28 ang=120.3,2.2 b12=1.402,0.013 b23=1.378,0.011
DANG_FIT 2.411 0.030 C20 O28
REM C22 C21 O28 ang=120.3,2.2 b12=1.402,0.013 b23=1.378,0.011
DANG_FIT 2.411 0.030 C22 O28
REM C21 C22 C23 ang=117.1,2.1 b12=1.402,0.013 b23=1.402,0.013
DANG_FIT 2.392 0.031 C21 C23
REM C21 C22 C32 ang=120.0,1.3 b12=1.402,0.013 b23=1.475,0.007
DANG_FIT 2.492 0.021 C21 C32
REM C23 C22 C32 ang=120.0,1.3 b12=1.402,0.013 b23=1.475,0.007
DANG_FIT 2.492 0.021 C23 C32
REM C22 C23 C24 ang=121.3,1.9 b12=1.402,0.013 b23=1.402,0.013
DANG_FIT 2.444 0.028 C22 C24
REM C22 C23 O30 ang=120.3,2.2 b12=1.402,0.013 b23=1.378,0.011
DANG_FIT 2.411 0.030 C22 O30
REM C24 C23 O30 ang=120.3,2.2 b12=1.402,0.013 b23=1.378,0.011
DANG_FIT 2.411 0.030 C24 O30
REM C23 C24 C25 ang=117.1,2.1 b12=1.402,0.013 b23=1.402,0.013
DANG_FIT 2.392 0.031 C23 C25
REM C23 C24 C51 ang=120.0,1.3 b12=1.402,0.013 b23=1.475,0.007
DANG_FIT 2.492 0.021 C23 C51
REM C25 C24 C51 ang=120.0,1.3 b12=1.402,0.013 b23=1.475,0.007
DANG_FIT 2.492 0.021 C25 C51
REM C20 C25 C24 ang=121.3,1.9 b12=1.402,0.013 b23=1.402,0.013
DANG_FIT 2.444 0.028 C20 C24
REM C20 C25 O26 ang=120.3,2.2 b12=1.402,0.013 b23=1.378,0.011
DANG_FIT 2.411 0.030 C20 O26
REM C24 C25 O26 ang=120.3,2.2 b12=1.402,0.013 b23=1.378,0.011
DANG_FIT 2.411 0.030 C24 O26
REM C25 O26 C27 ang=114.6,2.1 b12=1.378,0.011 b23=1.426,0.015
DANG_FIT 2.360 0.032 C25 C27
REM C21 O28 C29 ang=114.6,2.1 b12=1.378,0.011 b23=1.426,0.015
DANG_FIT 2.360 0.032 C21 C29
REM C23 O30 C31 ang=114.6,2.1 b12=1.378,0.011 b23=1.426,0.015
DANG_FIT 2.360 0.032 C23 C31
REM C22 C32 O33 ang=115.9,1.4 b12=1.475,0.007 b23=1.384,0.014
DANG_FIT 2.424 0.023 C22 O33
REM C22 C32 C36 ang=133.5,1.7 b12=1.475,0.007 b23=1.355,0.023
DANG_FIT 2.601 0.027 C22 C36
REM C36 C32 O33 ang=109.5,0.7 b12=1.355,0.023 b23=1.384,0.014
DANG_FIT 2.237 0.024 C36 O33
REM C32 O33 C34 ang=107.6,1.6 b12=1.384,0.014 b23=1.384,0.014
DANG_FIT 2.234 0.028 C32 C34
REM C35 C34 O33 ang=109.5,0.7 b12=1.355,0.023 b23=1.384,0.014
DANG_FIT 2.237 0.024 C35 O33
REM C37 C34 O33 ang=116.6,1.1 b12=1.467,0.013 b23=1.384,0.014
DANG_FIT 2.426 0.022 C37 O33
REM C35 C34 C37 ang=133.2,2.5 b12=1.355,0.023 b23=1.467,0.013
DANG_FIT 2.590 0.034 C35 C37
REM C34 C35 C36 ang=107.0,0.5 b12=1.355,0.023 b23=1.405,0.021
DANG_FIT 2.219 0.026 C34 C36
REM C32 C36 C35 ang=107.0,0.5 b12=1.355,0.023 b23=1.405,0.021
DANG_FIT 2.219 0.026 C32 C35
REM C34 C37 C38 ang=120.7,0.9 b12=1.467,0.013 b23=1.392,0.011
DANG_FIT 2.485 0.019 C34 C38
REM C34 C37 C42 ang=120.7,0.9 b12=1.467,0.013 b23=1.392,0.011
DANG_FIT 2.485 0.019 C34 C42
REM C38 C37 C42 ang=118.7,0.9 b12=1.392,0.011 b23=1.392,0.011
DANG_FIT 2.395 0.017 C38 C42
REM C37 C38 C39 ang=120.8,0.7 b12=1.392,0.011 b23=1.384,0.009
DANG_FIT 2.414 0.015 C37 C39
REM C38 C39 C40 ang=120.5,0.7 b12=1.384,0.009 b23=1.390,0.012
DANG_FIT 2.408 0.016 C38 C40
REM C39 C40 C41 ang=119.1,0.9 b12=1.390,0.012 b23=1.390,0.012
DANG_FIT 2.397 0.018 C39 C41
REM C39 C40 N43 ang=120.7,3.9 b12=1.390,0.012 b23=1.418,0.009
DANG_FIT 2.440 0.049 C39 N43
REM C41 C40 N43 ang=120.7,3.9 b12=1.390,0.012 b23=1.418,0.009
DANG_FIT 2.440 0.049 C41 N43
REM C40 C41 C42 ang=120.5,0.7 b12=1.390,0.012 b23=1.384,0.009
DANG_FIT 2.408 0.016 C40 C42
REM C37 C42 C41 ang=120.8,0.7 b12=1.392,0.011 b23=1.384,0.009
DANG_FIT 2.414 0.015 C37 C41
REM C40 N43 C44 ang=120.6,1.9 b12=1.418,0.009 b23=1.276,0.016
DANG_FIT 2.341 0.027 C40 C44
REM C45 C44 N43 ang=121.7,1.2 b12=1.461,0.008 b23=1.276,0.016
DANG_FIT 2.392 0.021 C45 N43
REM C44 C45 C46 ang=124.3,3.0 b12=1.461,0.008 b23=1.394,0.006
DANG_FIT 2.525 0.036 C44 C46
REM C44 C45 N50 ang=115.6,2.4 b12=1.461,0.008 b23=1.354,0.008
DANG_FIT 2.383 0.033 C44 N50
REM C46 C45 N50 ang=118.8,1.7 b12=1.394,0.006 b23=1.354,0.008
DANG_FIT 2.365 0.022 C46 N50
REM C45 C46 C47 ang=121.5,0.6 b12=1.394,0.006 b23=1.385,0.011
DANG_FIT 2.425 0.013 C45 C47
REM BR71 C46 C45 ang=119.8,0.8 b12=1.896,0.012 b23=1.394,0.006
DANG_FIT 2.857 0.016 BR71 C45
REM BR71 C46 C47 ang=117.8,1.5 b12=1.896,0.012 b23=1.385,0.011
DANG_FIT 2.822 0.026 BR71 C47
REM C46 C47 C48 ang=119.5,0.8 b12=1.385,0.011 b23=1.385,0.009
DANG_FIT 2.393 0.016 C46 C48
REM C47 C48 C49 ang=118.9,0.9 b12=1.385,0.009 b23=1.379,0.014
DANG_FIT 2.380 0.018 C47 C49
REM C48 C49 N50 ang=123.7,0.9 b12=1.379,0.014 b23=1.340,0.012
DANG_FIT 2.397 0.019 C48 N50
REM C45 N50 C49 ang=116.9,1.7 b12=1.354,0.008 b23=1.340,0.012
DANG_FIT 2.296 0.024 C45 C49
REM C24 C51 O52 ang=115.9,1.4 b12=1.475,0.007 b23=1.384,0.014
DANG_FIT 2.424 0.023 C24 O52
REM C24 C51 C55 ang=133.5,1.7 b12=1.475,0.007 b23=1.355,0.023
DANG_FIT 2.601 0.027 C24 C55
REM C55 C51 O52 ang=109.5,0.7 b12=1.355,0.023 b23=1.384,0.014
DANG_FIT 2.237 0.024 C55 O52
REM C51 O52 C53 ang=107.6,1.6 b12=1.384,0.014 b23=1.384,0.014
DANG_FIT 2.234 0.028 C51 C53
REM C54 C53 O52 ang=109.5,0.7 b12=1.355,0.023 b23=1.384,0.014
DANG_FIT 2.237 0.024 C54 O52
REM C56 C53 O52 ang=116.6,1.1 b12=1.467,0.013 b23=1.384,0.014
DANG_FIT 2.426 0.022 C56 O52
REM C54 C53 C56 ang=133.2,2.5 b12=1.355,0.023 b23=1.467,0.013
DANG_FIT 2.590 0.034 C54 C56
REM C53 C54 C55 ang=107.0,0.5 b12=1.355,0.023 b23=1.405,0.021
DANG_FIT 2.219 0.026 C53 C55
REM C51 C55 C54 ang=107.0,0.5 b12=1.355,0.023 b23=1.405,0.021
DANG_FIT 2.219 0.026 C51 C54
REM C53 C56 C57 ang=120.7,0.9 b12=1.467,0.013 b23=1.392,0.011
DANG_FIT 2.485 0.019 C53 C57
REM C53 C56 C61 ang=120.7,0.9 b12=1.467,0.013 b23=1.392,0.011
DANG_FIT 2.485 0.019 C53 C61
REM C57 C56 C61 ang=118.7,0.9 b12=1.392,0.011 b23=1.392,0.011
DANG_FIT 2.395 0.017 C57 C61
REM C56 C57 C58 ang=120.8,0.7 b12=1.392,0.011 b23=1.384,0.009
DANG_FIT 2.414 0.015 C56 C58
REM C57 C58 C59 ang=120.5,0.7 b12=1.384,0.009 b23=1.390,0.012
DANG_FIT 2.408 0.016 C57 C59
REM C58 C59 C60 ang=119.1,0.9 b12=1.390,0.012 b23=1.390,0.012
DANG_FIT 2.397 0.018 C58 C60
REM C58 C59 N62 ang=120.7,3.9 b12=1.390,0.012 b23=1.418,0.009
DANG_FIT 2.440 0.049 C58 N62
REM C60 C59 N62 ang=120.7,3.9 b12=1.390,0.012 b23=1.418,0.009
DANG_FIT 2.440 0.049 C60 N62
REM C59 C60 C61 ang=120.5,0.7 b12=1.390,0.012 b23=1.384,0.009
DANG_FIT 2.408 0.016 C59 C61
REM C56 C61 C60 ang=120.8,0.7 b12=1.392,0.011 b23=1.384,0.009
DANG_FIT 2.414 0.015 C56 C60
REM C59 N62 C63 ang=120.6,1.9 b12=1.418,0.009 b23=1.276,0.016
DANG_FIT 2.341 0.027 C59 C63
REM C64 C63 N62 ang=121.7,1.2 b12=1.461,0.008 b23=1.276,0.016
DANG_FIT 2.392 0.021 C64 N62
REM C63 C64 C65 ang=124.3,3.0 b12=1.461,0.008 b23=1.394,0.006
DANG_FIT 2.525 0.036 C63 C65
REM C63 C64 N69 ang=115.6,2.4 b12=1.461,0.008 b23=1.354,0.008
DANG_FIT 2.383 0.033 C63 N69
REM C65 C64 N69 ang=118.8,1.7 b12=1.394,0.006 b23=1.354,0.008
DANG_FIT 2.365 0.022 C65 N69
REM C64 C65 C66 ang=121.5,0.6 b12=1.394,0.006 b23=1.385,0.011
DANG_FIT 2.425 0.013 C64 C66
REM BR72 C65 C64 ang=119.8,0.8 b12=1.896,0.012 b23=1.394,0.006
DANG_FIT 2.857 0.016 BR72 C64
REM BR72 C65 C66 ang=117.8,1.5 b12=1.896,0.012 b23=1.385,0.011
DANG_FIT 2.822 0.026 BR72 C66
REM C65 C66 C67 ang=119.5,0.8 b12=1.385,0.011 b23=1.385,0.009
DANG_FIT 2.393 0.016 C65 C67
REM C66 C67 C68 ang=118.9,0.9 b12=1.385,0.009 b23=1.379,0.014
DANG_FIT 2.380 0.018 C66 C68
REM C67 C68 N69 ang=123.7,0.9 b12=1.379,0.014 b23=1.340,0.012
DANG_FIT 2.397 0.019 C67 N69
REM C64 N69 C68 ang=116.9,1.7 b12=1.354,0.008 b23=1.340,0.012
DANG_FIT 2.296 0.024 C64 C68
REM C2 C3 C4 ang=118.9,0.9 b12=1.379,0.014 b23=1.385,0.009
DANG_FIT 2.380 0.018 C2 C4
REM C3 C4 C5 ang=119.5,0.8 b12=1.385,0.009 b23=1.385,0.011
DANG_FIT 2.393 0.016 C3 C5
REM BR70 C5 C4 ang=117.8,1.5 b12=1.896,0.012 b23=1.385,0.011
DANG_FIT 2.822 0.026 BR70 C4
REM BR70 C5 C6 ang=119.8,0.8 b12=1.896,0.012 b23=1.394,0.006
DANG_FIT 2.857 0.016 BR70 C6
REM C4 C5 C6 ang=121.5,0.6 b12=1.385,0.011 b23=1.394,0.006
DANG_FIT 2.425 0.013 C4 C6
REM C5 C6 N1 ang=118.8,1.7 b12=1.394,0.006 b23=1.354,0.008
DANG_FIT 2.365 0.022 C5 N1
REM C7 C6 N1 ang=115.6,2.4 b12=1.461,0.008 b23=1.354,0.008
DANG_FIT 2.383 0.033 C7 N1
REM C5 C6 C7 ang=124.5,3.0 b12=1.394,0.006 b23=1.461,0.008
DANG_FIT 2.527 0.036 C5 C7
REM C6 C7 N8 ang=121.7,1.2 b12=1.461,0.008 b23=1.276,0.016
DANG_FIT 2.392 0.021 C6 N8
REM C7 N8 C9 ang=120.6,1.9 b12=1.276,0.016 b23=1.418,0.009
DANG_FIT 2.341 0.027 C7 C9

REM planes:
REM plane csd-C12
FLAT_FIT C12 C11 C13 C15
REM plane csd-C15
FLAT_FIT C15 C12 O16 C19
REM plane csd-C17
FLAT_FIT C17 O16 C18 C20
REM plane csd-C20
FLAT_FIT C20 C17 C21 C25
REM plane csd-C21
FLAT_FIT C21 C20 C22 O28
REM plane csd-C22
FLAT_FIT C22 C21 C23 C32
REM plane csd-C23
FLAT_FIT C23 C22 C24 O30
REM plane csd-C24
FLAT_FIT C24 C23 C25 C51
REM plane csd-C25
FLAT_FIT C25 C20 C24 O26
REM plane csd-C32
FLAT_FIT C32 C22 O33 C36
REM plane csd-C34
FLAT_FIT C34 O33 C35 C37
REM plane csd-C37
FLAT_FIT C37 C34 C38 C42
REM plane csd-C40
FLAT_FIT C40 C39 C41 N43
REM plane csd-C46
FLAT_FIT C46 C45 C47 BR71
REM plane csd-C5
FLAT_FIT C5 BR70 C4 C6
REM plane csd-C51
FLAT_FIT C51 C24 O52 C55
REM plane csd-C53
FLAT_FIT C53 O52 C54 C56
REM plane csd-C56
FLAT_FIT C56 C53 C57 C61
REM plane csd-C59
FLAT_FIT C59 C58 C60 N62
REM plane csd-C65
FLAT_FIT C65 C64 C66 BR72
REM plane csd-C9
FLAT_FIT C9 C10 C14 N8
REM plane qm-C45
FLAT_FIT C45 C44 C46 N50
REM plane qm-C6
FLAT_FIT C6 N1 C5 C7
REM plane qm-C64
FLAT_FIT C64 C63 C65 N69
REM plane qmf-01
FLAT_FIT C11 C12 C15 C19
REM plane qmf-02
FLAT_FIT C35 C34 C37 C38
REM plane qmf-03
FLAT_FIT C39 C40 N43 C44
REM plane qmf-04
FLAT_FIT C40 N43 C44 C45
REM plane qmf-05
FLAT_FIT C59 N62 C63 C64
REM plane qmf-06
FLAT_FIT C6 C7 N8 C9
REM plane ring5A-1
FLAT_FIT C15 O16 C17 C18
REM plane ring5A-2
FLAT_FIT O16 C17 C18 C19
REM plane ring5A-3
FLAT_FIT C17 C18 C19 C15
REM plane ring5A-4
FLAT_FIT C18 C19 C15 O16
REM plane ring5A-5
FLAT_FIT C19 C15 O16 C17
REM plane ring5B-1
FLAT_FIT C32 O33 C34 C35
REM plane ring5B-2
FLAT_FIT O33 C34 C35 C36
REM plane ring5B-3
FLAT_FIT C34 C35 C36 C32
REM plane ring5B-4
FLAT_FIT C35 C36 C32 O33
REM plane ring5B-5
FLAT_FIT C36 C32 O33 C34
REM plane ring5C-1
FLAT_FIT C51 O52 C53 C54
REM plane ring5C-2
FLAT_FIT O52 C53 C54 C55
REM plane ring5C-3
FLAT_FIT C53 C54 C55 C51
REM plane ring5C-4
FLAT_FIT C54 C55 C51 O52
REM plane ring5C-5
FLAT_FIT C55 C51 O52 C53
REM plane ring6A-1
FLAT_FIT N1 C2 C3 C4
REM plane ring6A-2
FLAT_FIT C2 C3 C4 C5
REM plane ring6A-3
FLAT_FIT C3 C4 C5 C6
REM plane ring6A-4
FLAT_FIT C4 C5 C6 N1
REM plane ring6A-5
FLAT_FIT C5 C6 N1 C2
REM plane ring6A-6
FLAT_FIT C6 N1 C2 C3
REM plane ring6B-1
FLAT_FIT C9 C10 C11 C12
REM plane ring6B-2
FLAT_FIT C10 C11 C12 C13
REM plane ring6B-3
FLAT_FIT C11 C12 C13 C14
REM plane ring6B-4
FLAT_FIT C12 C13 C14 C9
REM plane ring6B-5
FLAT_FIT C13 C14 C9 C10
REM plane ring6B-6
FLAT_FIT C14 C9 C10 C11
REM plane ring6C-1
FLAT_FIT C20 C21 C22 C23
REM plane ring6C-2
FLAT_FIT C21 C22 C23 C24
REM plane ring6C-3
FLAT_FIT C22 C23 C24 C25
REM plane ring6C-4
FLAT_FIT C23 C24 C25 C20
REM plane ring6C-5
FLAT_FIT C24 C25 C20 C21
REM plane ring6C-6
FLAT_FIT C25 C20 C21 C22
REM plane ring6D-1
FLAT_FIT C37 C38 C39 C40
REM plane ring6D-2
FLAT_FIT C38 C39 C40 C41
REM plane ring6D-3
FLAT_FIT C39 C40 C41 C42
REM plane ring6D-4
FLAT_FIT C40 C41 C42 C37
REM plane ring6D-5
FLAT_FIT C41 C42 C37 C38
REM plane ring6D-6
FLAT_FIT C42 C37 C38 C39
REM plane ring6E-1
FLAT_FIT C45 C46 C47 C48
REM plane ring6E-2
FLAT_FIT C46 C47 C48 C49
REM plane ring6E-3
FLAT_FIT C47 C48 C49 N50
REM plane ring6E-4
FLAT_FIT C48 C49 N50 C45
REM plane ring6E-5
FLAT_FIT C49 N50 C45 C46
REM plane ring6E-6
FLAT_FIT N50 C45 C46 C47
REM plane ring6F-1
FLAT_FIT C56 C57 C58 C59
REM plane ring6F-2
FLAT_FIT C57 C58 C59 C60
REM plane ring6F-3
FLAT_FIT C58 C59 C60 C61
REM plane ring6F-4
FLAT_FIT C59 C60 C61 C56
REM plane ring6F-5
FLAT_FIT C60 C61 C56 C57
REM plane ring6F-6
FLAT_FIT C61 C56 C57 C58
REM plane ring6G-1
FLAT_FIT C64 C65 C66 C67
REM plane ring6G-2
FLAT_FIT C65 C66 C67 C68
REM plane ring6G-3
FLAT_FIT C66 C67 C68 N69
REM plane ring6G-4
FLAT_FIT C67 C68 N69 C64
REM plane ring6G-5
FLAT_FIT C68 N69 C64 C65
REM plane ring6G-6
FLAT_FIT N69 C64 C65 C66
REM Produced by Grade Web Server http://grade.globalphasing.org
REM --------- service provided by Global Phasing Ltd. ---------
REM
REM GEN: Generated by GRADE 1.2.7 (February 19 2014)
REM GEN: from mol2 file
REM GEN: using MOGUL 1.6(RC5), CSD as535be, with quantum mechanics RM1
REM Compound InChI RTZKZFJDLAIYFH-UHFFFAOYSA-N
REM Compound full name Diethylether
REM
REM Number of restraints found:
REM Bond lengths
REM     lengths/sigmas set by mogul                 4
REM     bonds to hydrogen set to neutron values    10
REM     bonds lengths set by partial QM             0
REM Bond Angles
REM     angles/sigmas set by mogul                  2
REM     non-H angles set by partial QM              1
REM     H bond angles set by partial QM            22
REM Trigonal planes (atoms bonded to 3 others that are held flat)
REM     trigonal atoms from 3 mogul bond angles     0
REM     atoms NOT trigonal from 3 mogul angles      0
REM     trigonal atoms from partial QM              0
REM     atoms not trigonal from partial QM          0
REM Torsions and 1-4 planes
REM     bonds where mogul states cis/trans          2
REM     bonds mogul indicates flat                  0
REM     bonds mogul indicates 3-fold staggered      2
REM     bonds mogul indicates not flat              0
REM     in flat 5/6 membered rings after PQM        0
REM     other flat bonds after partial QM           0
REM     sp3-sp3 set 3-fold staggered by QM          1
REM     All other torsions (unrestrained)           1
REM Total charge set to 0
REM Bonds defined by QM have a sigma set to 0.030 Angs
REM Angles defined by QM have a sigma set to 3.0 degrees

REM grade-cif2shelx output
REM Version: 0.0.5 <Dec 20 2013>
REM grade-cif2shelx extracts restraints from a grade CIF file
REM and translates them into SHELX syntax.
REM authors Oliver Smart and Julian Holstein.

REM bonds:
DFIX_ETO 1.416 0.031 C4 O1
DFIX_ETO 1.416 0.031 C2 O1
DFIX_ETO 1.475 0.044 C2 C3
DFIX_ETO 1.475 0.044 C4 C5

REM angles SHELX uses 1,3 distance restraints for angles,
REM these are derived by trig from the grade angle and two bond lengths:
REM C2 O1 C4 ang=115.3,3.0 b12=1.416,0.031 b23=1.416,0.031
DANG_ETO 2.392 0.054 C2 C4
REM C3 C2 O1 ang=109.8,2.6 b12=1.475,0.044 b23=1.416,0.031
DANG_ETO 2.366 0.058 C3 O1
REM C5 C4 O1 ang=109.8,2.6 b12=1.475,0.044 b23=1.416,0.031
DANG_ETO 2.366 0.058 C5 O1
REM Produced by Grade Web Server http://grade.globalphasing.org
REM --------- service provided by Global Phasing Ltd. ---------
REM
REM GEN: Generated by GRADE 1.2.19 (Nov 11 2019)
REM GEN: from mol2 file
REM GEN: using MOGUL 1.8.5(274361), CSD as541be, with quantum mechanics RM1
REM Compound InChI WEVYAHXRMPXWCK-UHFFFAOYSA-N
REM Compound full name ACN
REM
REM Number of restraints found:
REM Bond lengths
REM     lengths/sigmas set by mogul                 0
REM     bonds to hydrogen set to neutron values     3
REM     bonds lengths set by partial QM             2
REM Bond Angles
REM     angles/sigmas set by mogul                  0
REM     non-H angles set by partial QM              1
REM     H bond angles set by partial QM             6
REM Trigonal planes (atoms bonded to 3 others that are held flat)
REM     trigonal atoms from 3 mogul bond angles     0
REM     atoms NOT trigonal from 3 mogul angles      0
REM     trigonal atoms from partial QM              0
REM     atoms not trigonal from partial QM          0
REM Torsions and 1-4 planes
REM     bonds where mogul states cis/trans          0
REM     bonds mogul indicates flat                  0
REM     bonds mogul indicates 3-fold staggered      0
REM     bonds mogul indicates not flat              0
REM     in flat 5/6 membered rings after PQM        0
REM     other flat bonds after partial QM           0
REM     sp3-sp3 set 3-fold staggered by QM          0
REM     All other torsions (unrestrained)           1
REM Total charge set to 0
REM Bonds defined by QM have a sigma set to 0.030 Angs
REM Angles defined by QM have a sigma set to 3.0 degrees

REM grade-cif2shelx output
REM Version: 0.0.5 <Dec 20 2013>
REM grade-cif2shelx extracts restraints from a grade CIF file
REM and translates them into SHELX syntax.
REM authors Oliver Smart and Julian Holstein.

REM bonds:
DFIX_ACN 1.155 0.030 C2 N1
DFIX_ACN 1.458 0.030 C2 C3

REM angles SHELX uses 1,3 distance restraints for angles,
REM these are derived by trig from the grade angle and two bond lengths:
REM C3 C2 N1 ang=180.0,3.0 b12=1.458,0.030 b23=1.155,0.030
DANG_ACN 2.613 0.042 C3 N1
REM Produced by Grade Web Server http://grade.globalphasing.org
REM --------- service provided by Global Phasing Ltd. ---------
REM
REM GEN: Generated by GRADE 1.2.21 (Feb 03 2022)
REM GEN: from mol2 file
REM GEN: using MOGUL 2022.2.0(353909), CSD as543be, with quantum mechanics RM1
REM Compound InChI ZXMGHDIOOHOAAE-UHFFFAOYSA-N
REM Compound full name NTF
REM
REM Number of restraints found:
REM Bond lengths
REM     lengths/sigmas set by mogul                14
REM     bonds to hydrogen set to neutron values     0
REM     bonds lengths set by partial QM             0
REM Bond Angles
REM     angles/sigmas set by mogul                 25
REM     non-H angles set by partial QM              0
REM     H bond angles set by partial QM             0
REM Trigonal planes (atoms bonded to 3 others that are held flat)
REM     trigonal atoms from 3 mogul bond angles     0
REM     atoms NOT trigonal from 3 mogul angles      0
REM     trigonal atoms from partial QM              0
REM     atoms not trigonal from partial QM          0
REM Torsions and 1-4 planes
REM     bonds where mogul states cis/trans          0
REM     bonds mogul indicates flat                  0
REM     bonds mogul indicates 3-fold staggered      0
REM     bonds mogul indicates not flat              0
REM     in flat 5/6 membered rings after PQM        0
REM     other flat bonds after partial QM           0
REM     sp3-sp3 set 3-fold staggered by QM          0
REM     All other torsions (unrestrained)           4
REM Total charge set to -1
REM Bonds defined by QM have a sigma set to 0.030 Angs
REM Angles defined by QM have a sigma set to 3.0 degrees

REM grade-cif2shelx output
REM Version: 0.0.5 <Dec 20 2013>
REM grade-cif2shelx extracts restraints from a grade CIF file
REM and translates them into SHELX syntax.
REM authors Oliver Smart and Julian Holstein.

REM bonds:
DFIX_NTF 1.646 0.012 N1 S2
DFIX_NTF 1.646 0.012 N1 S1
DFIX_NTF 1.325 0.018 C1 F2
DFIX_NTF 1.325 0.018 C1 F3
DFIX_NTF 1.831 0.010 C1 S1
DFIX_NTF 1.325 0.018 C1 F1
DFIX_NTF 1.831 0.010 C2 S2
DFIX_NTF 1.430 0.012 O3 S2
DFIX_NTF 1.430 0.012 O4 S2
DFIX_NTF 1.430 0.012 O2 S1
DFIX_NTF 1.325 0.018 C2 F4
DFIX_NTF 1.325 0.018 C2 F5
DFIX_NTF 1.325 0.018 C2 F6
DFIX_NTF 1.430 0.012 O1 S1

REM angles SHELX uses 1,3 distance restraints for angles,
REM these are derived by trig from the grade angle and two bond lengths:
REM S1 N1 S2 ang=125.3,1.5 b12=1.646,0.012 b23=1.646,0.012
DANG_NTF 2.924 0.025 S1 S2
REM F2 C1 F3 ang=108.0,1.4 b12=1.325,0.018 b23=1.325,0.018
DANG_NTF 2.144 0.028 F2 F3
REM F2 C1 S1 ang=110.3,1.6 b12=1.325,0.018 b23=1.831,0.010
DANG_NTF 2.606 0.029 F2 S1
REM F3 C1 S1 ang=110.3,1.6 b12=1.325,0.018 b23=1.831,0.010
DANG_NTF 2.606 0.029 F3 S1
REM F1 C1 F2 ang=108.0,1.4 b12=1.325,0.018 b23=1.325,0.018
DANG_NTF 2.144 0.028 F1 F2
REM F1 C1 F3 ang=108.0,1.4 b12=1.325,0.018 b23=1.325,0.018
DANG_NTF 2.144 0.028 F1 F3
REM F1 C1 S1 ang=110.3,1.6 b12=1.325,0.018 b23=1.831,0.010
DANG_NTF 2.606 0.029 F1 S1
REM C2 S2 N1 ang=103.7,2.2 b12=1.831,0.010 b23=1.646,0.012
DANG_NTF 2.737 0.043 C2 N1
REM N1 S2 O3 ang=106.7,1.9 b12=1.646,0.012 b23=1.430,0.012
DANG_NTF 2.471 0.033 N1 O3
REM C2 S2 O3 ang=104.6,1.2 b12=1.831,0.010 b23=1.430,0.012
DANG_NTF 2.592 0.024 C2 O3
REM N1 S2 O4 ang=106.7,1.9 b12=1.646,0.012 b23=1.430,0.012
DANG_NTF 2.471 0.033 N1 O4
REM C2 S2 O4 ang=104.6,1.2 b12=1.831,0.010 b23=1.430,0.012
DANG_NTF 2.592 0.024 C2 O4
REM O3 S2 O4 ang=120.5,2.0 b12=1.430,0.012 b23=1.430,0.012
DANG_NTF 2.483 0.029 O3 O4
REM F4 C2 S2 ang=110.3,1.6 b12=1.325,0.018 b23=1.831,0.010
DANG_NTF 2.606 0.029 F4 S2
REM F5 C2 S2 ang=110.3,1.6 b12=1.325,0.018 b23=1.831,0.010
DANG_NTF 2.606 0.029 F5 S2
REM F4 C2 F5 ang=108.0,1.4 b12=1.325,0.018 b23=1.325,0.018
DANG_NTF 2.144 0.028 F4 F5
REM F6 C2 S2 ang=110.3,1.6 b12=1.325,0.018 b23=1.831,0.010
DANG_NTF 2.606 0.029 F6 S2
REM F4 C2 F6 ang=108.0,1.4 b12=1.325,0.018 b23=1.325,0.018
DANG_NTF 2.144 0.028 F4 F6
REM F5 C2 F6 ang=108.0,1.4 b12=1.325,0.018 b23=1.325,0.018
DANG_NTF 2.144 0.028 F5 F6
REM C1 S1 N1 ang=103.7,2.2 b12=1.831,0.010 b23=1.646,0.012
DANG_NTF 2.737 0.043 C1 N1
REM N1 S1 O2 ang=106.7,1.9 b12=1.646,0.012 b23=1.430,0.012
DANG_NTF 2.471 0.033 N1 O2
REM C1 S1 O2 ang=104.6,1.2 b12=1.831,0.010 b23=1.430,0.012
DANG_NTF 2.592 0.024 C1 O2
REM N1 S1 O1 ang=106.7,1.9 b12=1.646,0.012 b23=1.430,0.012
DANG_NTF 2.471 0.033 N1 O1
REM C1 S1 O1 ang=104.6,1.2 b12=1.831,0.010 b23=1.430,0.012
DANG_NTF 2.592 0.024 C1 O1
REM O1 S1 O2 ang=120.5,2.0 b12=1.430,0.012 b23=1.430,0.012
DANG_NTF 2.483 0.029 O1 O2
FMAP 2
PLAN 160

ABIN
WGHT    0.200000
FVAR       0.05332   0.60573
RESI 1 FE
FE1   6    0.924698    0.114391    0.558745    11.00000    0.09958    0.07223 =
         0.09271   -0.00748    0.01994   -0.00983
FE2   6    1.188743    0.706302    0.703179    11.00000    0.08665    0.09264 =
         0.08855    0.00649   -0.00237   -0.00705
RESI 2 FE
FE1   6    0.663546   -0.049134    0.651330    11.00000    0.08402    0.08119 =
         0.10453   -0.01092    0.00780   -0.00134
FE2   6    0.594503    0.524313    0.944300    11.00000    0.10183    0.08856 =
         0.07025   -0.00804    0.01007   -0.01079
RESI 3 FIT
N1    3    0.911300    0.153984    0.511593    11.00000    0.08770    0.07884 =
         0.09675   -0.00139    0.00327   -0.00469
C2    1    0.880722    0.152861    0.490241    11.00000    0.09441    0.09277 =
         0.10718    0.00265    0.00146   -0.00395
AFIX  43
H2    2    0.863073    0.129573    0.497213    11.00000   -1.20000
AFIX   0
C3    1    0.874021    0.184260    0.458591    11.00000    0.09492    0.09982 =
         0.11299    0.01106   -0.00474   -0.00483
AFIX  43
H3    2    0.852083    0.182503    0.444319    11.00000   -1.20000
AFIX   0
C4    1    0.899559    0.218466    0.447722    11.00000    0.09124    0.09552 =
         0.10942    0.00757   -0.00065   -0.00147
AFIX  43
H4    2    0.895274    0.241505    0.426679    11.00000   -1.20000
AFIX   0
C5    1    0.931531    0.217604    0.468825    11.00000    0.08939    0.08604 =
         0.10038   -0.00009    0.00229   -0.00220
C6    1    0.936962    0.185035    0.500403    11.00000    0.08630    0.07691 =
         0.09338   -0.00290    0.00305   -0.00489
C7    1    0.969984    0.177449    0.522999    11.00000    0.08989    0.07573 =
         0.08914   -0.00380    0.00342   -0.00336
AFIX  43
H7    2    0.989923    0.197638    0.518509    11.00000   -1.20000
AFIX   0
N8    3    0.970887    0.142350    0.549160    11.00000    0.09406    0.07556 =
         0.08589   -0.00416    0.00014   -0.00244
C9    1    1.002564    0.136447    0.572349    11.00000    0.09769    0.07514 =
         0.08196   -0.00434   -0.00102   -0.00403
C10   1    1.021646    0.181396    0.584512    11.00000    0.10041    0.07561 =
         0.09265   -0.00162   -0.00585   -0.00058
AFIX  43
H10   2    1.012544    0.216192    0.579017    11.00000   -1.20000
AFIX   0
C11   1    1.053643    0.175926    0.604466    11.00000    0.10348    0.07739 =
         0.09767    0.00242   -0.01029   -0.00347
AFIX  43
H11   2    1.066270    0.206924    0.613058    11.00000   -1.20000
AFIX   0
C12   1    1.067649    0.124927    0.612147    11.00000    0.10345    0.07638 =
         0.09268    0.00099   -0.00996   -0.00401
C13   1    1.047853    0.080091    0.601200    11.00000    0.10142    0.07330 =
         0.07573   -0.00055   -0.00305   -0.00584
AFIX  43
H13   2    1.056673    0.045240    0.607085    11.00000   -1.20000
AFIX   0
C14   1    1.015497    0.085796    0.581854    11.00000    0.09925    0.07342 =
         0.07271   -0.00436    0.00073   -0.00427
AFIX  43
H14   2    1.002001    0.054903    0.575004    11.00000   -1.20000
AFIX   0
C15   1    1.102878    0.119909    0.630780    11.00000    0.10351    0.07842 =
         0.10506    0.00116   -0.01417   -0.00109
O16   4    1.116865    0.166774    0.646225    11.00000    0.09544    0.07937 =
         0.09745    0.00036   -0.01351   -0.00265
C17   1    1.149243    0.154226    0.662531    11.00000    0.10023    0.08467 =
         0.11033    0.00015   -0.01289   -0.00104
C18   1    1.155310    0.101096    0.656835    11.00000    0.10817    0.08478 =
         0.12889   -0.00209   -0.02407    0.00286
AFIX  43
H18   2    1.175912    0.082080    0.664940    11.00000   -1.20000
AFIX   0
C19   1    1.125771    0.079808    0.636957    11.00000    0.10988    0.08009 =
         0.12325   -0.00186   -0.02557    0.00161
AFIX  43
H19   2    1.122461    0.043581    0.629211    11.00000   -1.20000
AFIX   0
C20   1    1.167857    0.198566    0.682763    11.00000    0.09120    0.08301 =
         0.09978   -0.00059   -0.00740   -0.00463
C21   1    1.172680    0.247377    0.665468    11.00000    0.09556    0.08819 =
         0.09576   -0.00168   -0.00799   -0.00899
C22   1    1.187726    0.291205    0.685341    11.00000    0.09031    0.08484 =
         0.09067   -0.00050    0.00201   -0.01125
C23   1    1.198162    0.284613    0.723316    11.00000    0.09369    0.08609 =
         0.09528    0.00259    0.00310   -0.01685
C24   1    1.194391    0.235785    0.741536    11.00000    0.08249    0.08648 =
         0.09496    0.00309    0.00221   -0.01424
C25   1    1.179319    0.193126    0.720509    11.00000    0.08838    0.08527 =
         0.10514    0.00490   -0.00651   -0.00869
O26   4    1.176606    0.143824    0.737466    11.00000    0.09754    0.08949 =
         0.11225    0.00712   -0.01190   -0.01496
C27   1    1.142629    0.129329    0.745315    11.00000    0.11342    0.10451 =
         0.12017    0.00703    0.00266   -0.01992
AFIX 137
H27A  2    1.126666    0.132964    0.722517    11.00000   -1.50000
H27B  2    1.135177    0.152962    0.764824    11.00000   -1.50000
H27C  2    1.142625    0.092070    0.754014    11.00000   -1.50000
AFIX   0
O28   4    1.162874    0.252544    0.627354    11.00000    0.10938    0.09364 =
         0.09503   -0.00003   -0.01169   -0.00992
C29   1    1.132410    0.282282    0.617016    11.00000    0.13689    0.11631 =
         0.13554   -0.00347   -0.03835   -0.00309
AFIX 137
H29A  2    1.125315    0.277026    0.590279    11.00000   -1.50000
H29B  2    1.136887    0.320441    0.621926    11.00000   -1.50000
H29C  2    1.113906    0.269995    0.631676    11.00000   -1.50000
AFIX   0
O30   4    1.213270    0.326920    0.743646    11.00000    0.11060    0.08836 =
         0.10113    0.00766    0.00789   -0.02566
C31   1    1.190417    0.353915    0.766221    11.00000    0.14382    0.08512 =
         0.11630   -0.00138    0.03433   -0.02800
AFIX 137
H31A  2    1.202787    0.383404    0.779749    11.00000   -1.50000
H31B  2    1.182124    0.328607    0.784238    11.00000   -1.50000
H31C  2    1.170648    0.368270    0.750179    11.00000   -1.50000
AFIX   0
C32   1    1.193433    0.342073    0.665867    11.00000    0.09291    0.08711 =
         0.09085   -0.00166    0.00282   -0.00928
O33   4    1.186192    0.388829    0.684512    11.00000    0.09272    0.08466 =
         0.09587    0.00007   -0.00326   -0.01211
C34   1    1.190975    0.429977    0.659550    11.00000    0.09643    0.08842 =
         0.09265   -0.00050    0.00117   -0.01011
C35   1    1.200742    0.409911    0.627457    11.00000    0.09721    0.09124 =
         0.09266    0.00020    0.00198   -0.01011
AFIX  43
H35   2    1.205432    0.430022    0.606035    11.00000   -1.20000
AFIX   0
C36   1    1.202797    0.353533    0.631249    11.00000    0.09665    0.08951 =
         0.09186   -0.00223    0.00219   -0.01092
AFIX  43
H36   2    1.209404    0.328652    0.613199    11.00000   -1.20000
AFIX   0
C37   1    1.183754    0.483795    0.672776    11.00000    0.10141    0.08878 =
         0.09354    0.00197    0.00768   -0.01011
C38   1    1.184959    0.527630    0.648844    11.00000    0.10602    0.09274 =
         0.09598    0.00234    0.01089   -0.01033
AFIX  43
H38   2    1.190674    0.522522    0.623938    11.00000   -1.20000
AFIX   0
C39   1    1.177868    0.578426    0.661260    11.00000    0.10581    0.08660 =
         0.08990    0.00249    0.01011   -0.01377
AFIX  43
H39   2    1.179103    0.608058    0.644795    11.00000   -1.20000
AFIX   0
C40   1    1.169034    0.587091    0.697034    11.00000    0.10405    0.08803 =
         0.09139    0.00369    0.01355   -0.00964
C41   1    1.168537    0.544117    0.721498    11.00000    0.10279    0.08653 =
         0.09355    0.00089    0.01147   -0.01247
AFIX  43
H41   2    1.163239    0.549617    0.746513    11.00000   -1.20000
AFIX   0
C42   1    1.175843    0.492987    0.709148    11.00000    0.10179    0.09049 =
         0.09592    0.00201    0.00904   -0.00909
AFIX  43
H42   2    1.175420    0.463612    0.725966    11.00000   -1.20000
AFIX   0
N43   3    1.160197    0.639195    0.708157    11.00000    0.10707    0.09118 =
         0.08991    0.00632    0.01756   -0.01215
C44   1    1.137627    0.646362    0.730595    11.00000    0.10921    0.09723 =
         0.10205    0.00057    0.01748   -0.00667
AFIX  43
H44   2    1.126447    0.616645    0.740798    11.00000   -1.20000
AFIX   0
C45   1    1.128953    0.700953    0.740637    11.00000    0.10623    0.09834 =
         0.11655   -0.00103    0.01583   -0.00499
C46   1    1.102651    0.716925    0.761957    11.00000    0.10946    0.10158 =
         0.12861   -0.00420    0.01663   -0.00322
C47   1    1.096175    0.771145    0.766774    11.00000    0.10892    0.10641 =
         0.13755   -0.00502    0.01794    0.00079
AFIX  43
H47   2    1.078415    0.782442    0.781439    11.00000   -1.20000
AFIX   0
C48   1    1.116035    0.808565    0.749847    11.00000    0.10828    0.10742 =
         0.13867   -0.00191    0.01081    0.00008
AFIX  43
H48   2    1.112006    0.845922    0.752300    11.00000   -1.20000
AFIX   0
C49   1    1.141887    0.789817    0.729286    11.00000    0.10048    0.10111 =
         0.12044   -0.00340    0.00451   -0.00238
AFIX  43
H49   2    1.155506    0.815310    0.717607    11.00000   -1.20000
AFIX   0
N50   3    1.148724    0.737796    0.724974    11.00000    0.10065    0.09809 =
         0.11404    0.00015    0.00590   -0.00702
C51   1    1.206491    0.230406    0.781513    11.00000    0.08640    0.09125 =
         0.09573    0.00621    0.00553   -0.01494
O52   4    1.185141    0.201803    0.802740    11.00000    0.08020    0.09327 =
         0.09384    0.00538    0.00701   -0.01595
C53   1    1.201485    0.201523    0.839264    11.00000    0.08757    0.08951 =
         0.09950    0.00303    0.00794   -0.01161
C54   1    1.231294    0.228986    0.840852    11.00000    0.08780    0.09419 =
         0.09565    0.00494    0.00541   -0.01884
AFIX  43
H54   2    1.247006    0.235116    0.862463    11.00000   -1.20000
AFIX   0
C55   1    1.234778    0.247180    0.803741    11.00000    0.09010    0.09259 =
         0.09502    0.00314    0.00468   -0.01983
AFIX  43
H55   2    1.253536    0.267419    0.795958    11.00000   -1.20000
AFIX   0
C56   1    1.183137    0.168710    0.864754    11.00000    0.08658    0.08523 =
         0.10038    0.00276    0.01507   -0.00366
C57   1    1.191241    0.171001    0.903162    11.00000    0.09090    0.08599 =
         0.10837    0.00458    0.01430    0.00197
AFIX  43
H57   2    1.209948    0.192874    0.913209    11.00000   -1.20000
AFIX   0
C58   1    1.172605    0.142040    0.927148    11.00000    0.09053    0.08541 =
         0.10988    0.01108    0.01834    0.00626
AFIX  43
H58   2    1.178392    0.144029    0.953474    11.00000   -1.20000
AFIX   0
C59   1    1.145263    0.109910    0.912373    11.00000    0.09025    0.08505 =
         0.11361    0.00829    0.02255    0.00952
C60   1    1.137793    0.105399    0.874005    11.00000    0.09334    0.09520 =
         0.11874    0.00255    0.02226   -0.00405
AFIX  43
H60   2    1.119887    0.082034    0.863959    11.00000   -1.20000
AFIX   0
C61   1    1.156488    0.135045    0.850218    11.00000    0.09207    0.09445 =
         0.10919    0.00595    0.01789   -0.00733
AFIX  43
H61   2    1.151087    0.132374    0.823866    11.00000   -1.20000
AFIX   0
N62   3    1.122043    0.084590    0.934806    11.00000    0.08999    0.07789 =
         0.12272    0.01032    0.02830    0.01254
C63   1    1.128143    0.037591    0.948454    11.00000    0.09557    0.08025 =
         0.13127    0.01424    0.03117    0.01463
AFIX  43
H63   2    1.148603    0.018278    0.944629    11.00000   -1.20000
AFIX   0
C64   1    1.101556    0.015755    0.970255    11.00000    0.10012    0.08234 =
         0.13304    0.01687    0.02726    0.00754
C65   1    1.103189   -0.032162    0.990217    11.00000    0.10506    0.08971 =
         0.14986    0.02602    0.03022    0.01344
C66   1    1.077270   -0.045799    1.012240    11.00000    0.11240    0.09445 =
         0.15065    0.03307    0.03191    0.01273
AFIX  43
H66   2    1.077942   -0.078782    1.025553    11.00000   -1.20000
AFIX   0
C67   1    1.050174   -0.009802    1.014334    11.00000    0.10974    0.09413 =
         0.14331    0.03204    0.03209    0.01433
AFIX  43
H67   2    1.032422   -0.016832    1.030113    11.00000   -1.20000
AFIX   0
C68   1    1.049569    0.036325    0.993051    11.00000    0.10391    0.08579 =
         0.13116    0.02264    0.03123    0.00950
AFIX  43
H68   2    1.030632    0.060259    0.994043    11.00000   -1.20000
AFIX   0
N69   3    1.074193    0.049077    0.971146    11.00000    0.09482    0.07701 =
         0.12273    0.01056    0.02771    0.00423
BR70  7    0.968143    0.260034    0.454166    11.00000    0.10710    0.08558 =
         0.11320    0.02025    0.00257   -0.01040
BR71  7    1.075799    0.664738    0.784819    11.00000    0.14171    0.12704 =
         0.19527   -0.00983    0.07092   -0.01840
BR72  7    1.141169   -0.078616    0.988258    11.00000    0.14557    0.10445 =
         0.31997    0.08064    0.07374    0.04381
RESI 4 FIT
N1    3    0.941789    0.080803    0.606530    11.00000    0.13812    0.07987 =
         0.09128   -0.00986    0.02733   -0.01639
C2    1    0.948562    0.029548    0.614413    11.00000    0.14853    0.08330 =
         0.10033   -0.00567    0.02393   -0.01450
AFIX  43
H2    2    0.945274    0.004472    0.594436    11.00000   -1.20000
AFIX   0
C3    1    0.960058    0.010027    0.649601    11.00000    0.16423    0.08867 =
         0.10239   -0.00098    0.02143   -0.01163
AFIX  43
H3    2    0.964532   -0.027111    0.653518    11.00000   -1.20000
AFIX   0
C4    1    0.964844    0.046325    0.678952    11.00000    0.17491    0.09677 =
         0.10461    0.00140    0.01729   -0.01059
AFIX  43
H4    2    0.973084    0.034928    0.703499    11.00000   -1.20000
AFIX   0
C5    1    0.957178    0.100069    0.671292    11.00000    0.16767    0.09450 =
         0.10483   -0.00450    0.01745   -0.01147
C6    1    0.946221    0.116697    0.634976    11.00000    0.14839    0.08393 =
         0.09813   -0.00742    0.02073   -0.01403
C7    1    0.937235    0.172174    0.624663    11.00000    0.14132    0.08056 =
         0.10152   -0.01426    0.01933   -0.01617
AFIX  43
H7    2    0.941809    0.200875    0.641862    11.00000   -1.20000
AFIX   0
N8    3    0.922872    0.180253    0.591265    11.00000    0.12371    0.07259 =
         0.10225   -0.01534    0.01954   -0.01766
C9    1    0.916075    0.233497    0.579487    11.00000    0.11451    0.06853 =
         0.10455   -0.02131    0.01613   -0.01271
C10   1    0.884866    0.245111    0.559278    11.00000    0.11167    0.07233 =
         0.10940   -0.02391    0.01342   -0.01366
AFIX  43
H10   2    0.868691    0.217278    0.552651    11.00000   -1.20000
AFIX   0
C11   1    0.877243    0.297289    0.548735    11.00000    0.10600    0.07454 =
         0.10943   -0.02317    0.01411   -0.01099
AFIX  43
H11   2    0.855643    0.305187    0.534996    11.00000   -1.20000
AFIX   0
C12   1    0.900869    0.338865    0.557974    11.00000    0.09757    0.07152 =
         0.10012   -0.02292    0.01527   -0.00957
C13   1    0.932772    0.326297    0.577169    11.00000    0.10441    0.07169 =
         0.10073   -0.02259    0.01395   -0.01092
AFIX  43
H13   2    0.949455    0.353747    0.582802    11.00000   -1.20000
AFIX   0
C14   1    0.940353    0.273880    0.588131    11.00000    0.11007    0.07109 =
         0.10633   -0.02287    0.01117   -0.00848
AFIX  43
H14   2    0.962058    0.265564    0.601501    11.00000   -1.20000
AFIX   0
C15   1    0.892028    0.393892    0.547093    11.00000    0.09136    0.07363 =
         0.10107   -0.01825    0.01477   -0.00651
O16   4    0.915220    0.433658    0.559504    11.00000    0.08865    0.07066 =
         0.10290   -0.01344    0.01190   -0.00440
C17   1    0.900784    0.481350    0.546073    11.00000    0.08646    0.07255 =
         0.09929   -0.01394    0.01116   -0.00595
C18   1    0.870081    0.471779    0.526583    11.00000    0.09261    0.07731 =
         0.09745   -0.01738    0.00757   -0.00463
AFIX  43
H18   2    0.854945    0.497800    0.514532    11.00000   -1.20000
AFIX   0
C19   1    0.864396    0.415425    0.527314    11.00000    0.09312    0.07599 =
         0.10113   -0.01701    0.01232   -0.00707
AFIX  43
H19   2    0.844772    0.396702    0.515953    11.00000   -1.20000
AFIX   0
C20   1    0.919384    0.531409    0.556548    11.00000    0.08669    0.06945 =
         0.09552   -0.01266    0.00841   -0.00571
C21   1    0.901278    0.577284    0.565070    11.00000    0.09018    0.06928 =
         0.10483   -0.01195    0.01302   -0.00526
C22   1    0.918593    0.625641    0.573758    11.00000    0.08928    0.07029 =
         0.09166   -0.01020    0.01888   -0.00588
C23   1    0.954408    0.628078    0.572302    11.00000    0.08887    0.07236 =
         0.08181   -0.01037    0.01819   -0.00791
C24   1    0.972739    0.582825    0.563260    11.00000    0.08704    0.07535 =
         0.08526   -0.01178    0.01526   -0.00587
C25   1    0.955058    0.534547    0.556193    11.00000    0.08739    0.07225 =
         0.08991   -0.01325    0.01055   -0.00629
O26   4    0.973386    0.489457    0.547983    11.00000    0.08939    0.07189 =
         0.10027   -0.01576    0.00507   -0.00489
C27   1    0.991079    0.465022    0.580312    11.00000    0.09946    0.08018 =
         0.11470   -0.01320    0.00211    0.00110
AFIX 137
H27A  2    1.002936    0.432593    0.572895    11.00000   -1.50000
H27B  2    0.974352    0.455460    0.597969    11.00000   -1.50000
H27C  2    1.008119    0.490206    0.592309    11.00000   -1.50000
AFIX   0
O28   4    0.865939    0.572755    0.564022    11.00000    0.09343    0.06677 =
         0.12932   -0.01910    0.00416   -0.00051
C29   1    0.846640    0.608295    0.538074    11.00000    0.12357    0.10768 =
         0.17710   -0.03204   -0.01141    0.00348
AFIX 137
H29A  2    0.853717    0.645416    0.543584    11.00000   -1.50000
H29B  2    0.821836    0.604408    0.540542    11.00000   -1.50000
H29C  2    0.851235    0.599244    0.512440    11.00000   -1.50000
AFIX   0
O30   4    0.971152    0.676371    0.578677    11.00000    0.08768    0.07628 =
         0.08300   -0.01012    0.02157   -0.01300
C31   1    0.980045    0.687393    0.617393    11.00000    0.09503    0.08542 =
         0.09426   -0.02087    0.01851   -0.01353
AFIX 137
H31A  2    0.987912    0.724631    0.620410    11.00000   -1.50000
H31B  2    0.998640    0.663186    0.627296    11.00000   -1.50000
H31C  2    0.959704    0.681948    0.631114    11.00000   -1.50000
AFIX   0
C32   1    0.899694    0.672512    0.586225    11.00000    0.09648    0.06907 =
         0.10347   -0.00816    0.02388   -0.00521
O33   4    0.877890    0.660524    0.612934    11.00000    0.09407    0.06667 =
         0.10295   -0.00718    0.02193   -0.00316
C34   1    0.862949    0.708436    0.622596    11.00000    0.10120    0.07268 =
         0.10617   -0.00879    0.02448   -0.00479
C35   1    0.875345    0.748499    0.603019    11.00000    0.11038    0.07204 =
         0.11325   -0.00806    0.03077   -0.00008
AFIX  43
H35   2    0.869581    0.785413    0.604532    11.00000   -1.20000
AFIX   0
C36   1    0.898678    0.725482    0.579617    11.00000    0.10911    0.07377 =
         0.11190   -0.00412    0.03369    0.00125
AFIX  43
H36   2    0.911339    0.744174    0.562344    11.00000   -1.20000
AFIX   0
C37   1    0.839268    0.702211    0.651452    11.00000    0.09696    0.07573 =
         0.10143   -0.00865    0.01906   -0.00158
C38   1    0.830755    0.651253    0.663265    11.00000    0.09746    0.07581 =
         0.09756   -0.00942    0.01720   -0.00625
AFIX  43
H38   2    0.837863    0.620696    0.650177    11.00000   -1.20000
AFIX   0
C39   1    0.812083    0.644423    0.693803    11.00000    0.09386    0.08069 =
         0.09420   -0.00856    0.01406   -0.00369
AFIX  43
H39   2    0.805873    0.609418    0.701183    11.00000   -1.20000
AFIX   0
C40   1    0.802560    0.688230    0.713388    11.00000    0.09535    0.08305 =
         0.09321   -0.00739    0.01444   -0.00103
C41   1    0.809012    0.739870    0.700484    11.00000    0.09412    0.08490 =
         0.09181   -0.00633    0.01667    0.00244
AFIX  43
H41   2    0.800670    0.770219    0.712852    11.00000   -1.20000
AFIX   0
C42   1    0.827485    0.746890    0.669795    11.00000    0.09499    0.07692 =
         0.10149   -0.00373    0.01784   -0.00148
AFIX  43
H42   2    0.832121    0.781981    0.661260    11.00000   -1.20000
AFIX   0
N43   3    0.786643    0.683018    0.746970    11.00000    0.09690    0.07907 =
         0.09041   -0.00892    0.01428    0.00487
C44   1    0.763863    0.647492    0.750323    11.00000    0.09688    0.07926 =
         0.08942   -0.00155    0.00901    0.00607
AFIX  43
H44   2    0.755201    0.625653    0.729798    11.00000   -1.20000
AFIX   0
C45   1    0.751585    0.641736    0.787169    11.00000    0.09689    0.08117 =
         0.08855    0.00074    0.00250    0.00489
C46   1    0.722573    0.612948    0.795112    11.00000    0.09720    0.08395 =
         0.09312    0.00372    0.00354    0.00274
C47   1    0.712600    0.612026    0.831263    11.00000    0.10260    0.08864 =
         0.09317    0.00075    0.00183   -0.00203
AFIX  43
H47   2    0.692632    0.592772    0.836894    11.00000   -1.20000
AFIX   0
C48   1    0.732585    0.639941    0.858769    11.00000    0.10258    0.09284 =
         0.08827    0.00286   -0.00114   -0.00052
AFIX  43
H48   2    0.726510    0.640627    0.883782    11.00000   -1.20000
AFIX   0
C49   1    0.761395    0.666680    0.849281    11.00000    0.10367    0.09224 =
         0.08579    0.00203   -0.00288   -0.00020
AFIX  43
H49   2    0.775210    0.685076    0.868558    11.00000   -1.20000
AFIX   0
N50   3    0.771227    0.668446    0.814587    11.00000    0.09937    0.08714 =
         0.08477    0.00183   -0.00595    0.00565
C51   1    1.009618    0.585991    0.557182    11.00000    0.08633    0.08181 =
         0.08966   -0.01268    0.01757   -0.00869
O52   4    1.030937    0.614689    0.582211    11.00000    0.08128    0.08213 =
         0.08764   -0.00585    0.01127   -0.00132
C53   1    1.063450    0.612732    0.569460    11.00000    0.08506    0.08526 =
         0.08817    0.00153    0.01254   -0.00214
C54   1    1.061996    0.582803    0.537802    11.00000    0.08888    0.09246 =
         0.09123   -0.00925    0.01877   -0.00497
AFIX  43
H54   2    1.080755    0.574940    0.523563    11.00000   -1.20000
AFIX   0
C55   1    1.028028    0.565805    0.530075    11.00000    0.09221    0.09146 =
         0.09565   -0.01865    0.01990   -0.00937
AFIX  43
H55   2    1.019230    0.544024    0.509575    11.00000   -1.20000
AFIX   0
C56   1    1.090472    0.643483    0.590676    11.00000    0.08134    0.08321 =
         0.08299    0.01173    0.00701    0.00070
C57   1    1.084079    0.668337    0.624030    11.00000    0.08436    0.09310 =
         0.09027    0.00868    0.00590   -0.00083
AFIX  43
H57   2    1.061837    0.665554    0.632807    11.00000   -1.20000
AFIX   0
C58   1    1.109968    0.697109    0.644498    11.00000    0.08870    0.09816 =
         0.09151    0.00778    0.00431   -0.00391
AFIX  43
H58   2    1.105772    0.713024    0.667687    11.00000   -1.20000
AFIX   0
C59   1    1.142074    0.702582    0.630969    11.00000    0.08576    0.10236 =
         0.09016    0.00894    0.00354   -0.00549
C60   1    1.148278    0.679171    0.597079    11.00000    0.08411    0.09853 =
         0.09078    0.01225    0.00270   -0.00196
AFIX  43
H60   2    1.170151    0.683466    0.587665    11.00000   -1.20000
AFIX   0
C61   1    1.122465    0.649553    0.577068    11.00000    0.08102    0.08955 =
         0.08605    0.01078    0.00532   -0.00013
AFIX  43
H61   2    1.126708    0.633379    0.553979    11.00000   -1.20000
AFIX   0
N62   3    1.168629    0.729984    0.653618    11.00000    0.09236    0.10790 =
         0.09645    0.01146    0.00126   -0.01915
C63   1    1.182822    0.770581    0.640192    11.00000    0.10168    0.12026 =
         0.09319    0.01598   -0.00520   -0.02684
AFIX  43
H63   2    1.175771    0.783898    0.615811    11.00000   -1.20000
AFIX   0
C64   1    1.210750    0.795585    0.664658    11.00000    0.10621    0.12543 =
         0.10101    0.01748   -0.00775   -0.03432
C65   1    1.232000    0.837132    0.654621    11.00000    0.12232    0.13861 =
         0.11367    0.02754   -0.01465   -0.04420
C66   1    1.257926    0.857231    0.680512    11.00000    0.12668    0.14256 =
         0.12200    0.02722   -0.01543   -0.05226
AFIX  43
H66   2    1.272345    0.885916    0.674118    11.00000   -1.20000
AFIX   0
C67   1    1.262115    0.834206    0.715903    11.00000    0.11360    0.13550 =
         0.11084    0.02053   -0.01631   -0.04609
AFIX  43
H67   2    1.279209    0.847105    0.734537    11.00000   -1.20000
AFIX   0
C68   1    1.240708    0.791953    0.723287    11.00000    0.10103    0.12463 =
         0.09555    0.01525   -0.00716   -0.03479
AFIX  43
H68   2    1.244278    0.775444    0.747229    11.00000   -1.20000
AFIX   0
N69   3    1.215434    0.772862    0.699094    11.00000    0.09532    0.11765 =
         0.08857    0.01551   -0.00519   -0.02730
BR70  7    0.959854    0.150436    0.710437    11.00000    0.53538    0.14790 =
         0.10675   -0.01384   -0.03698   -0.02515
BR71  7    0.696379    0.573657    0.757138    11.00000    0.11709    0.08795 =
         0.08321   -0.00257    0.01100   -0.01267
BR72  7    1.226851    0.863029    0.604816    11.00000    0.34790    0.32136 =
         0.16144    0.12604   -0.07588   -0.20853
RESI 5 FIT
N1    3    0.600363    0.585506    0.979406    11.00000    0.10252    0.08960 =
         0.07787   -0.00957    0.01276   -0.00938
C2    1    0.581975    0.596277    1.008305    11.00000    0.10282    0.09400 =
         0.07857   -0.00685    0.01687   -0.00485
AFIX  43
H2    2    0.563429    0.573015    1.012759    11.00000   -1.20000
AFIX   0
C3    1    0.588735    0.639365    1.031723    11.00000    0.10500    0.09860 =
         0.07805   -0.00760    0.01309   -0.00417
AFIX  43
H3    2    0.575085    0.645470    1.051889    11.00000   -1.20000
AFIX   0
C4    1    0.615602    0.673851    1.025717    11.00000    0.10807    0.09768 =
         0.08179   -0.00824    0.01332   -0.00361
AFIX  43
H4    2    0.620656    0.704244    1.041275    11.00000   -1.20000
AFIX   0
C5    1    0.634782    0.662388    0.996243    11.00000    0.10645    0.09409 =
         0.08109   -0.01176    0.01428   -0.00914
C6    1    0.627195    0.618003    0.973291    11.00000    0.10139    0.08946 =
         0.07796   -0.01240    0.01733   -0.01068
C7    1    0.646059    0.600379    0.942178    11.00000    0.10169    0.08922 =
         0.07833   -0.01080    0.02051   -0.00727
AFIX  43
H7    2    0.665680    0.618980    0.934886    11.00000   -1.20000
AFIX   0
N8    3    0.633927    0.557364    0.925295    11.00000    0.10200    0.08304 =
         0.07095   -0.00753    0.01616   -0.00251
C9    1    0.650562    0.537188    0.894744    11.00000    0.10194    0.08714 =
         0.06746   -0.00296    0.01311   -0.00051
C10   1    0.632645    0.534065    0.859475    11.00000    0.09696    0.09004 =
         0.06853   -0.00327    0.00908    0.00534
AFIX  43
H10   2    0.610680    0.550926    0.854890    11.00000   -1.20000
AFIX   0
C11   1    0.646357    0.506674    0.830833    11.00000    0.09486    0.08789 =
         0.06763    0.00111    0.00959    0.00363
AFIX  43
H11   2    0.633720    0.505203    0.806779    11.00000   -1.20000
AFIX   0
C12   1    0.678230    0.481332    0.836637    11.00000    0.09315    0.08227 =
         0.06526    0.00222    0.00877    0.00435
C13   1    0.697247    0.487603    0.871475    11.00000    0.09498    0.08572 =
         0.06664    0.00021    0.00990    0.00111
AFIX  43
H13   2    0.719763    0.472475    0.875724    11.00000   -1.20000
AFIX   0
C14   1    0.683596    0.515653    0.899869    11.00000    0.10037    0.08640 =
         0.06695   -0.00265    0.00948   -0.00206
AFIX  43
H14   2    0.697081    0.520215    0.923237    11.00000   -1.20000
AFIX   0
C15   1    0.691765    0.448885    0.807331    11.00000    0.09427    0.07986 =
         0.06748   -0.00120    0.00066    0.00794
O16   4    0.672003    0.448400    0.773056    11.00000    0.09399    0.07578 =
         0.06667   -0.00535    0.00299    0.00739
C17   1    0.690333    0.418696    0.749382    11.00000    0.09812    0.07837 =
         0.07174   -0.00591    0.00022    0.01054
C18   1    0.720059    0.400473    0.767745    11.00000    0.09954    0.08454 =
         0.07398   -0.00775   -0.00244    0.01505
AFIX  43
H18   2    0.737127    0.378814    0.757857    11.00000   -1.20000
AFIX   0
C19   1    0.720570    0.420412    0.805024    11.00000    0.10036    0.08475 =
         0.07325   -0.01082   -0.00361    0.01304
AFIX  43
H19   2    0.738327    0.414463    0.824784    11.00000   -1.20000
AFIX   0
C20   1    0.675697    0.414283    0.710125    11.00000    0.09744    0.07718 =
         0.07163   -0.00423    0.00266    0.00969
C21   1    0.681976    0.367837    0.689833    11.00000    0.10447    0.07595 =
         0.07131   -0.00071    0.00841    0.00868
C22   1    0.673154    0.364181    0.651118    11.00000    0.10113    0.07387 =
         0.06755   -0.00350    0.00533    0.00439
C23   1    0.657285    0.408354    0.632436    11.00000    0.10641    0.07376 =
         0.06740   -0.00297    0.00283    0.00233
C24   1    0.649241    0.454102    0.652085    11.00000    0.09958    0.07167 =
         0.07272   -0.00372    0.00031    0.00271
C25   1    0.658724    0.457076    0.691038    11.00000    0.09568    0.07655 =
         0.07524   -0.00571    0.00233    0.00688
O26   4    0.651929    0.504018    0.709453    11.00000    0.09096    0.08280 =
         0.07687   -0.00243    0.00040    0.01568
C27   1    0.617878    0.506703    0.720571    11.00000    0.11239    0.11038 =
         0.08128    0.00806    0.01029    0.03289
AFIX 137
H27A  2    0.601171    0.509304    0.698296    11.00000   -1.50000
H27B  2    0.615792    0.538339    0.736406    11.00000   -1.50000
H27C  2    0.613152    0.474319    0.734691    11.00000   -1.50000
AFIX   0
O28   4    0.698572    0.324908    0.707741    11.00000    0.11136    0.07616 =
         0.07823   -0.00167    0.00880    0.01780
C29   1    0.677839    0.295199    0.731097    11.00000    0.14771    0.08570 =
         0.08307    0.00415    0.00947    0.01223
AFIX 137
H29A  2    0.692208    0.268293    0.745180    11.00000   -1.50000
H29B  2    0.659088    0.277253    0.715548    11.00000   -1.50000
H29C  2    0.667963    0.319620    0.748624    11.00000   -1.50000
AFIX   0
O30   4    0.649511    0.403572    0.594344    11.00000    0.12328    0.07382 =
         0.06699   -0.00076    0.00146    0.00590
C31   1    0.663025    0.443099    0.571140    11.00000    0.14375    0.09060 =
         0.07325    0.01020    0.00725    0.00552
AFIX 137
H31A  2    0.645561    0.470990    0.565129    11.00000   -1.50000
H31B  2    0.669029    0.426321    0.547933    11.00000   -1.50000
H31C  2    0.683791    0.459207    0.584377    11.00000   -1.50000
AFIX   0
C32   1    0.679944    0.315039    0.630240    11.00000    0.10559    0.07660 =
         0.06825   -0.00382    0.00321    0.00296
O33   4    0.668883    0.267666    0.645341    11.00000    0.10693    0.07618 =
         0.07075   -0.00583    0.00587   -0.00211
C34   1    0.675737    0.228426    0.619943    11.00000    0.10782    0.07897 =
         0.07249   -0.00859    0.00735    0.00068
C35   1    0.690415    0.249924    0.591301    11.00000    0.11275    0.07719 =
         0.07152   -0.00237    0.00720    0.00447
AFIX  43
H35   2    0.697371    0.231171    0.570237    11.00000   -1.20000
AFIX   0
C36   1    0.693726    0.305574    0.597987    11.00000    0.11183    0.08177 =
         0.06726   -0.00197    0.00414    0.00146
AFIX  43
H36   2    0.703723    0.331230    0.582696    11.00000   -1.20000
AFIX   0
C37   1    0.666648    0.173767    0.629538    11.00000    0.10324    0.08288 =
         0.07979   -0.01069    0.00874   -0.00192
C38   1    0.653680    0.161730    0.663344    11.00000    0.10414    0.08231 =
         0.08659   -0.00795    0.00919   -0.00360
AFIX  43
H38   2    0.652273    0.189270    0.681435    11.00000   -1.20000
AFIX   0
C39   1    0.642805    0.110570    0.671159    11.00000    0.10011    0.07994 =
         0.08891   -0.00210    0.00890    0.00340
AFIX  43
H39   2    0.633132    0.103507    0.693979    11.00000   -1.20000
AFIX   0
C40   1    0.646019    0.069620    0.645707    11.00000    0.09657    0.07923 =
         0.08984   -0.00481    0.00482    0.00211
C41   1    0.659371    0.080689    0.612275    11.00000    0.10339    0.08402 =
         0.09248   -0.00860    0.00605    0.00340
AFIX  43
H41   2    0.661563    0.052671    0.594715    11.00000   -1.20000
AFIX   0
C42   1    0.669605    0.132213    0.604059    11.00000    0.10642    0.08470 =
         0.08706   -0.01168    0.00992   -0.00056
AFIX  43
H42   2    0.678697    0.139275    0.580913    11.00000   -1.20000
AFIX   0
N43   3    0.633702    0.017588    0.651270    11.00000    0.10025    0.07988 =
         0.09696   -0.00745    0.01161    0.00118
C44   1    0.607795    0.009880    0.669235    11.00000    0.10500    0.08647 =
         0.10879   -0.00861    0.01976   -0.00136
AFIX  43
H44   2    0.594777    0.039375    0.677048    11.00000   -1.20000
AFIX   0
C45   1    0.598105   -0.044814    0.677839    11.00000    0.10086    0.09015 =
         0.11459   -0.00430    0.02270   -0.00250
C46   1    0.567355   -0.060495    0.691570    11.00000    0.10301    0.09712 =
         0.12803   -0.00136    0.02227   -0.00186
C47   1    0.561429   -0.113564    0.699703    11.00000    0.10423    0.09661 =
         0.13526    0.00289    0.02524   -0.00567
AFIX  43
H47   2    0.540494   -0.124636    0.709058    11.00000   -1.20000
AFIX   0
C48   1    0.587238   -0.150129    0.693686    11.00000    0.10346    0.09661 =
         0.13284    0.00268    0.02119   -0.00600
AFIX  43
H48   2    0.584629   -0.186954    0.699600    11.00000   -1.20000
AFIX   0
C49   1    0.616747   -0.132373    0.679007    11.00000    0.09704    0.08845 =
         0.12569   -0.00025    0.01756   -0.00761
AFIX  43
H49   2    0.633811   -0.158067    0.674120    11.00000   -1.20000
AFIX   0
N50   3    0.622545   -0.081250    0.671354    11.00000    0.09320    0.08815 =
         0.11594   -0.00153    0.01796   -0.00204
C51   1    0.627969    0.496908    0.633483    11.00000    0.10381    0.07559 =
         0.07688   -0.00249   -0.00543    0.00125
O52   4    0.597532    0.479498    0.613955    11.00000    0.10026    0.07676 =
         0.07461    0.00147    0.00223    0.00162
C53   1    0.579734    0.524621    0.601120    11.00000    0.10217    0.07338 =
         0.08015   -0.00281    0.00004    0.00775
C54   1    0.598561    0.568284    0.611984    11.00000    0.10938    0.07707 =
         0.08866    0.00034   -0.00699    0.00723
AFIX  43
H54   2    0.592365    0.604558    0.606719    11.00000   -1.20000
AFIX   0
C55   1    0.628905    0.550338    0.632438    11.00000    0.10845    0.07680 =
         0.09179    0.00080   -0.01112    0.00191
AFIX  43
H55   2    0.647037    0.572374    0.643643    11.00000   -1.20000
AFIX   0
C56   1    0.545868    0.514745    0.580770    11.00000    0.10119    0.07925 =
         0.08306   -0.00277    0.00650    0.00844
C57   1    0.532651    0.462788    0.578256    11.00000    0.10441    0.07958 =
         0.08206   -0.00509    0.00767    0.00997
AFIX  43
H57   2    0.546425    0.433733    0.588314    11.00000   -1.20000
AFIX   0
C58   1    0.499621    0.453048    0.561235    11.00000    0.10312    0.07889 =
         0.08339   -0.00232    0.00797    0.00515
AFIX  43
H58   2    0.490648    0.417576    0.559881    11.00000   -1.20000
AFIX   0
C59   1    0.479755    0.495533    0.546183    11.00000    0.09979    0.07917 =
         0.08198   -0.00077    0.00708    0.00635
C60   1    0.493216    0.547006    0.547232    11.00000    0.10278    0.08325 =
         0.08542    0.00481    0.00743    0.00709
AFIX  43
H60   2    0.479798    0.575748    0.536120    11.00000   -1.20000
AFIX   0
C61   1    0.526072    0.556715    0.564372    11.00000    0.10469    0.08042 =
         0.08421    0.00071    0.00407    0.00603
AFIX  43
H61   2    0.535201    0.592093    0.564985    11.00000   -1.20000
AFIX   0
N62   3    0.444672    0.487820    0.533509    11.00000    0.09946    0.07903 =
         0.07283   -0.00024    0.01289    0.00303
C63   1    0.434519    0.446548    0.514268    11.00000    0.10291    0.08716 =
         0.07507   -0.00036    0.00944    0.00158
AFIX  43
H63   2    0.450752    0.421638    0.506189    11.00000   -1.20000
AFIX   0
C64   1    0.397211    0.438638    0.504990    11.00000    0.10169    0.09013 =
         0.07020    0.00368    0.00674   -0.00221
C65   1    0.381495    0.397367    0.483330    11.00000    0.10290    0.09720 =
         0.07178    0.00083    0.00879   -0.00394
C66   1    0.346188    0.399468    0.472258    11.00000    0.10453    0.10126 =
         0.07886   -0.00568    0.00665   -0.00767
AFIX  43
H66   2    0.335127    0.372111    0.457002    11.00000   -1.20000
AFIX   0
C67   1    0.327557    0.442617    0.484104    11.00000    0.10275    0.10090 =
         0.08006   -0.00027    0.00159   -0.00221
AFIX  43
H67   2    0.303527    0.446004    0.476365    11.00000   -1.20000
AFIX   0
C68   1    0.344346    0.480620    0.507291    11.00000    0.10127    0.09736 =
         0.07622    0.00454    0.00209   -0.00019
AFIX  43
H68   2    0.331115    0.509092    0.516218    11.00000   -1.20000
AFIX   0
N69   3    0.378400    0.479170    0.517759    11.00000    0.09793    0.09060 =
         0.06521    0.00310    0.00313   -0.00217
BR70  7    0.671723    0.708254    0.987292    11.00000    0.15440    0.11285 =
         0.13721   -0.04617    0.05408   -0.04729
BR71  7    0.533189   -0.009427    0.700057    11.00000    0.12347    0.12289 =
         0.21488   -0.01982    0.06142    0.00739
BR72  7    0.408011    0.338478    0.468795    11.00000    0.13786    0.09250 =
         0.09885   -0.00762    0.01416    0.00128
RESI 6 FIT
N1    3    0.564152    0.561575    0.904902    11.00000    0.12180    0.09161 =
         0.09274   -0.00261    0.00903   -0.01053
C2    1    0.556243    0.613755    0.902852    11.00000    0.12730    0.09800 =
         0.10108    0.00091    0.00393   -0.00976
AFIX  43
H2    2    0.567823    0.637478    0.920648    11.00000   -1.20000
AFIX   0
C3    1    0.531982    0.634664    0.876002    11.00000    0.14328    0.10162 =
         0.11935   -0.00311   -0.00949   -0.00644
AFIX  43
H3    2    0.527732    0.672180    0.874861    11.00000   -1.20000
AFIX   0
C4    1    0.513891    0.600330    0.850728    11.00000    0.15336    0.11145 =
         0.12880   -0.00353   -0.02346   -0.00313
AFIX  43
H4    2    0.496636    0.613523    0.832380    11.00000   -1.20000
AFIX   0
C5    1    0.521788    0.546061    0.853078    11.00000    0.14761    0.10132 =
         0.12099   -0.00421   -0.02170   -0.00497
C6    1    0.547740    0.527736    0.879603    11.00000    0.13013    0.09344 =
         0.10623   -0.00320   -0.00977   -0.00826
C7    1    0.561497    0.473358    0.882781    11.00000    0.12192    0.08862 =
         0.10081   -0.00433   -0.00393   -0.01002
AFIX  43
H7    2    0.551962    0.445754    0.866663    11.00000   -1.20000
AFIX   0
N8    3    0.586346    0.463564    0.907364    11.00000    0.11350    0.08405 =
         0.09468   -0.00396    0.00594   -0.01167
C9    1    0.599014    0.410656    0.912783    11.00000    0.10552    0.08149 =
         0.09962   -0.00485    0.00772   -0.01501
C10   1    0.576331    0.367382    0.911040    11.00000    0.10573    0.08436 =
         0.10267   -0.00371    0.00466   -0.01452
AFIX  43
H10   2    0.552274    0.372982    0.904511    11.00000   -1.20000
AFIX   0
C11   1    0.588766    0.316084    0.918817    11.00000    0.10507    0.08247 =
         0.09546   -0.00442    0.00709   -0.01723
AFIX  43
H11   2    0.573274    0.286486    0.917060    11.00000   -1.20000
AFIX   0
C12   1    0.623890    0.307764    0.929197    11.00000    0.10522    0.08314 =
         0.09397   -0.00325    0.00517   -0.01429
C13   1    0.646470    0.350963    0.929295    11.00000    0.10504    0.08372 =
         0.09618   -0.00682    0.01125   -0.01298
AFIX  43
H13   2    0.670621    0.345268    0.935017    11.00000   -1.20000
AFIX   0
C14   1    0.634252    0.402248    0.921160    11.00000    0.10520    0.08507 =
         0.09848   -0.00524    0.00919   -0.01408
AFIX  43
H14   2    0.649935    0.431524    0.921319    11.00000   -1.20000
AFIX   0
C15   1    0.636395    0.254119    0.939715    11.00000    0.10774    0.08157 =
         0.10224   -0.00320   -0.00302   -0.01279
O16   4    0.612564    0.213355    0.933850    11.00000    0.10763    0.07533 =
         0.09621   -0.00111   -0.00345   -0.01461
C17   1    0.630084    0.167150    0.944907    11.00000    0.11217    0.08140 =
         0.10572   -0.00124   -0.00351   -0.01114
C18   1    0.663424    0.177830    0.957013    11.00000    0.11553    0.08506 =
         0.11841   -0.00085   -0.01004   -0.01165
AFIX  43
H18   2    0.680717    0.152702    0.965919    11.00000   -1.20000
AFIX   0
C19   1    0.667412    0.233816    0.953777    11.00000    0.11326    0.08505 =
         0.11915   -0.00187   -0.01040   -0.01271
AFIX  43
H19   2    0.688038    0.253656    0.960258    11.00000   -1.20000
AFIX   0
C20   1    0.609080    0.117923    0.940943    11.00000    0.11509    0.07814 =
         0.09572    0.00213    0.00181   -0.00742
C21   1    0.619843    0.074133    0.920662    11.00000    0.12191    0.08279 =
         0.10364   -0.00088    0.01194   -0.00992
C22   1    0.599668    0.028190    0.915491    11.00000    0.12140    0.08070 =
         0.09561   -0.00027    0.01452   -0.00627
C23   1    0.568131    0.026236    0.930970    11.00000    0.11878    0.08480 =
         0.09193   -0.00235    0.01141   -0.00786
C24   1    0.556447    0.069277    0.951149    11.00000    0.11635    0.08535 =
         0.08647   -0.00156    0.00736   -0.00798
C25   1    0.577457    0.114888    0.956166    11.00000    0.11505    0.08026 =
         0.09122    0.00070    0.00471   -0.00851
O26   4    0.566058    0.157182    0.975949    11.00000    0.12165    0.08586 =
         0.09585   -0.00458    0.01284   -0.01110
C27   1    0.586013    0.169569    1.010201    11.00000    0.13985    0.10224 =
         0.10822   -0.00171    0.00574   -0.00828
AFIX 137
H27A  2    0.581953    0.142352    1.028989    11.00000   -1.50000
H27B  2    0.579218    0.204864    1.019016    11.00000   -1.50000
H27C  2    0.610641    0.170040    1.006237    11.00000   -1.50000
AFIX   0
O28   4    0.650352    0.078141    0.904746    11.00000    0.12633    0.09166 =
         0.13189   -0.00813    0.02025   -0.01029
C29   1    0.677685    0.045166    0.920811    11.00000    0.14303    0.12593 =
         0.17568   -0.00760    0.01484   -0.00852
AFIX 137
H29A  2    0.672359    0.007528    0.914850    11.00000   -1.50000
H29B  2    0.680281    0.049971    0.948063    11.00000   -1.50000
H29C  2    0.699299    0.055219    0.910619    11.00000   -1.50000
AFIX   0
O30   4    0.549862   -0.020944    0.926815    11.00000    0.12451    0.08900 =
         0.09549   -0.00804    0.01653   -0.01139
C31   1    0.530503   -0.027142    0.890870    11.00000    0.12901    0.10171 =
         0.10077   -0.01792    0.02114   -0.00880
AFIX 137
H31A  2    0.545912   -0.022011    0.871101    11.00000   -1.50000
H31B  2    0.511902   -0.000426    0.888084    11.00000   -1.50000
H31C  2    0.520473   -0.063223    0.888876    11.00000   -1.50000
AFIX   0
C32   1    0.611231   -0.017509    0.893860    11.00000    0.12582    0.07830 =
         0.09920    0.00274    0.01907   -0.00408
O33   4    0.622014   -0.002931    0.859606    11.00000    0.12038    0.07449 =
         0.09570    0.00596    0.01908    0.00108
C34   1    0.630018   -0.050026    0.842253    11.00000    0.12135    0.07411 =
         0.10225    0.00522    0.01900    0.00171
C35   1    0.623657   -0.092841    0.864463    11.00000    0.13363    0.07589 =
         0.10353    0.00510    0.02272    0.00344
AFIX  43
H35   2    0.626281   -0.129798    0.858952    11.00000   -1.20000
AFIX   0
C36   1    0.612433   -0.070537    0.897118    11.00000    0.13599    0.07790 =
         0.10303    0.00389    0.02316   -0.00017
AFIX  43
H36   2    0.606606   -0.090308    0.918251    11.00000   -1.20000
AFIX   0
C37   1    0.643009   -0.044341    0.805601    11.00000    0.10953    0.07324 =
         0.10401    0.00334    0.01553    0.00413
C38   1    0.650678   -0.089230    0.784970    11.00000    0.09956    0.06757 =
         0.09995    0.00419    0.00932    0.00541
AFIX  43
H38   2    0.647580   -0.124150    0.794695    11.00000   -1.20000
AFIX   0
C39   1    0.662856   -0.082939    0.750170    11.00000    0.09384    0.06681 =
         0.10454    0.00082    0.01161    0.00124
AFIX  43
H39   2    0.666825   -0.113761    0.735620    11.00000   -1.20000
AFIX   0
C40   1    0.669261   -0.033117    0.736410    11.00000    0.09354    0.06809 =
         0.10191   -0.00053    0.01385    0.00361
C41   1    0.661189    0.012591    0.756213    11.00000    0.10232    0.07060 =
         0.10669    0.00060    0.01293    0.00461
AFIX  43
H41   2    0.664693    0.047317    0.746360    11.00000   -1.20000
AFIX   0
C42   1    0.647936    0.006548    0.790596    11.00000    0.11020    0.07519 =
         0.11199    0.00111    0.01806    0.00652
AFIX  43
H42   2    0.642133    0.037486    0.804117    11.00000   -1.20000
AFIX   0
N43   3    0.684173   -0.025292    0.702684    11.00000    0.09391    0.06711 =
         0.10656   -0.00303    0.01711    0.00168
C44   1    0.707595    0.009791    0.701551    11.00000    0.10026    0.06741 =
         0.10556   -0.00878    0.01808   -0.00399
AFIX  43
H44   2    0.715353    0.030728    0.722873    11.00000   -1.20000
AFIX   0
C45   1    0.722028    0.016423    0.665952    11.00000    0.10383    0.07544 =
         0.10905   -0.00851    0.01949   -0.01111
C46   1    0.752097    0.044848    0.661233    11.00000    0.11033    0.08662 =
         0.10932   -0.01481    0.02196   -0.01472
C47   1    0.765526    0.044725    0.626771    11.00000    0.11690    0.09734 =
         0.11176   -0.01387    0.02496   -0.02154
AFIX  43
H47   2    0.786134    0.063741    0.623092    11.00000   -1.20000
AFIX   0
C48   1    0.747767    0.015816    0.597863    11.00000    0.11857    0.09728 =
         0.11184   -0.02146    0.02430   -0.01978
AFIX  43
H48   2    0.756212    0.014114    0.573916    11.00000   -1.20000
AFIX   0
C49   1    0.717654   -0.010397    0.604487    11.00000    0.11305    0.08941 =
         0.11248   -0.01430    0.01891   -0.01401
AFIX  43
H49   2    0.705583   -0.029602    0.584369    11.00000   -1.20000
AFIX   0
N50   3    0.704565   -0.010374    0.637262    11.00000    0.10598    0.08022 =
         0.10680   -0.01329    0.01682   -0.01067
C51   1    0.522947    0.068501    0.967178    11.00000    0.11463    0.08866 =
         0.08730   -0.00402    0.00920   -0.01026
O52   4    0.498564    0.034334    0.950666    11.00000    0.11480    0.08349 =
         0.08287   -0.00845    0.01007   -0.00961
C53   1    0.469616    0.038893    0.970323    11.00000    0.11174    0.08475 =
         0.08655   -0.00039    0.01218   -0.00255
C54   1    0.475516    0.075149    0.998007    11.00000    0.11446    0.09127 =
         0.08600   -0.00330    0.01170   -0.00656
AFIX  43
H54   2    0.459813    0.085783    1.015331    11.00000   -1.20000
AFIX   0
C55   1    0.509652    0.094381    0.996318    11.00000    0.11865    0.09332 =
         0.08813   -0.00494    0.00863   -0.00757
AFIX  43
H55   2    0.521208    0.120386    1.012386    11.00000   -1.20000
AFIX   0
C56   1    0.440366    0.005565    0.955588    11.00000    0.10941    0.08278 =
         0.09280    0.00642    0.01070    0.00167
C57   1    0.407471    0.013592    0.966193    11.00000    0.10742    0.08360 =
         0.09777    0.00997    0.01235    0.00474
AFIX  43
H57   2    0.403942    0.039067    0.985142    11.00000   -1.20000
AFIX   0
C58   1    0.379614   -0.015201    0.949416    11.00000    0.10973    0.08504 =
         0.10135    0.01593    0.01119    0.00299
AFIX  43
H58   2    0.357234   -0.010174    0.957457    11.00000   -1.20000
AFIX   0
C59   1    0.384214   -0.051315    0.920956    11.00000    0.10553    0.08400 =
         0.10230    0.01324    0.00706    0.00092
C60   1    0.417201   -0.061845    0.911481    11.00000    0.10668    0.08538 =
         0.10315    0.00313    0.00854    0.00142
AFIX  43
H60   2    0.420760   -0.088121    0.893068    11.00000   -1.20000
AFIX   0
C61   1    0.445074   -0.033763    0.929057    11.00000    0.10500    0.08425 =
         0.09899    0.00160    0.01013    0.00252
AFIX  43
H61   2    0.467793   -0.041523    0.922868    11.00000   -1.20000
AFIX   0
N62   3    0.356210   -0.075113    0.898591    11.00000    0.10552    0.08365 =
         0.09867    0.01167    0.01051   -0.00029
C63   1    0.344941   -0.120972    0.908134    11.00000    0.11229    0.09160 =
         0.09906    0.01121    0.01062   -0.00421
AFIX  43
H63   2    0.354922   -0.139151    0.929850    11.00000   -1.20000
AFIX   0
C64   1    0.316161   -0.143956    0.884205    11.00000    0.11432    0.09239 =
         0.09481    0.01408    0.00968   -0.01261
C65   1    0.296431   -0.188121    0.892484    11.00000    0.12459    0.09857 =
         0.09886    0.02080    0.00324   -0.01900
C66   1    0.267492   -0.202675    0.868820    11.00000    0.12693    0.10226 =
         0.10979    0.02473   -0.00499   -0.02442
AFIX  43
H66   2    0.253288   -0.231862    0.874787    11.00000   -1.20000
AFIX   0
C67   1    0.259917   -0.173295    0.836151    11.00000    0.11817    0.09827 =
         0.10813    0.02296   -0.00614   -0.02342
AFIX  43
H67   2    0.240425   -0.182287    0.819163    11.00000   -1.20000
AFIX   0
C68   1    0.281226   -0.130460    0.828551    11.00000    0.11342    0.09476 =
         0.10334    0.01903    0.00247   -0.01387
AFIX  43
H68   2    0.276238   -0.111062    0.805862    11.00000   -1.20000
AFIX   0
N69   3    0.308461   -0.115738    0.852123    11.00000    0.11148    0.09083 =
         0.10002    0.01586    0.01052   -0.01305
BR70  7    0.495622    0.497898    0.820746    11.00000    0.26001    0.13534 =
         0.17537   -0.00691   -0.09761    0.00016
BR71  7    0.775316    0.083135    0.702084    11.00000    0.10743    0.09462 =
         0.10924   -0.02058    0.01945   -0.01940
BR72  7    0.309374   -0.228341    0.936765    11.00000    0.18593    0.12785 =
         0.13589    0.04607   -0.00145   -0.03330
RESI 7 NTF
S1    5    0.750330    0.596336    0.986692    11.00000    0.15001    0.14971 =
         0.14939   -0.00060    0.01435    0.00023
F1    8    0.778594    0.504909    0.980280    11.00000    0.19365    0.19334 =
         0.19345    0.00005    0.01897    0.00004
O1    4    0.716137    0.575208    0.986063    11.00000    0.15755    0.15766 =
         0.15772   -0.00007    0.01562   -0.00033
N1    3    0.749229    0.648973    0.961147    11.00000    0.16284    0.16293 =
         0.16282    0.00015    0.01619    0.00010
C1    1    0.775148    0.549140    0.961156    11.00000    0.18208    0.18217 =
         0.18205   -0.00014    0.01805    0.00001
S2    5    0.779337    0.693762    0.965895    11.00000    0.14364    0.14359 =
         0.14372    0.00024    0.01400    0.00056
F2    8    0.759886    0.538612    0.927143    11.00000    0.17967    0.18010 =
         0.17993   -0.00066    0.01774    0.00016
O2    4    0.769702    0.601971    1.023363    11.00000    0.19153    0.19138 =
         0.19131   -0.00022    0.01841   -0.00001
C2    1    0.765751    0.745586    0.997323    11.00000    0.18210    0.18207 =
         0.18204   -0.00005    0.01796   -0.00004
F3    8    0.806120    0.569133    0.955482    11.00000    0.19089    0.19105 =
         0.19098   -0.00028    0.01871   -0.00004
O3    4    0.777059    0.722327    0.929806    11.00000    0.16436    0.16442 =
         0.16401    0.00025    0.01623    0.00005
F4    8    0.791096    0.780745    1.003046    11.00000    0.17907    0.17908 =
         0.17932   -0.00026    0.01781   -0.00027
O4    4    0.813274    0.679064    0.981443    11.00000    0.14414    0.14457 =
         0.14441    0.00032    0.01386    0.00014
F5    8    0.737013    0.769482    0.982455    11.00000    0.18246    0.18249 =
         0.18260   -0.00020    0.01820    0.00010
F6    8    0.760975    0.724316    1.029751    11.00000    0.18875    0.18837 =
         0.18826    0.00006    0.01863   -0.00012
RESI 8 NTF
S1    5    0.718854    0.904877    1.010017    11.00000    0.18529    0.18501 =
         0.18449    0.00028    0.01876   -0.00008
F1    8    0.686244    0.842520    0.960560    11.00000    0.33447    0.33435 =
         0.33453   -0.00006    0.03289    0.00009
O1    4    0.708021    0.953091    1.025507    11.00000    0.23976    0.23954 =
         0.23977   -0.00011    0.02366    0.00021
N1    3    0.751010    0.902764    0.984602    11.00000    0.21945    0.21961 =
         0.21949   -0.00007    0.02171   -0.00014
C1    1    0.682712    0.889919    0.974505    11.00000    0.33062    0.33063 =
         0.33063   -0.00001    0.03261   -0.00005
S2    5    0.782117    0.945355    0.988106    11.00000    0.14662    0.14606 =
         0.14519    0.00080    0.01411    0.00025
F2    8    0.684513    0.923969    0.946646    11.00000    0.32292    0.32289 =
         0.32289    0.00002    0.03164    0.00001
O2    4    0.724066    0.855488    1.031014    11.00000    0.25401    0.25371 =
         0.25382    0.00017    0.02502    0.00029
C2    1    0.769070    0.997293    0.953332    11.00000    0.28827    0.28827 =
         0.28827    0.00006    0.02842    0.00010
F3    8    0.653469    0.896162    0.989221    11.00000    0.33550    0.33554 =
         0.33562    0.00005    0.03328    0.00005
O3    4    0.809133    0.915813    0.972630    11.00000    0.17619    0.17618 =
         0.17602    0.00000    0.01753    0.00067
F4    8    0.756973    0.975361    0.920679    11.00000    0.27619    0.27600 =
         0.27589    0.00007    0.02723    0.00009
O4    4    0.790272    0.973381    1.022669    11.00000    0.16678    0.16655 =
         0.16644   -0.00019    0.01636    0.00006
F5    8    0.794672    1.030019    0.949149    11.00000    0.28280    0.28267 =
         0.28270    0.00020    0.02780   -0.00025
F6    8    0.742037    1.023506    0.965602    11.00000    0.29102    0.29086 =
         0.29090   -0.00009    0.02878    0.00028
RESI 9 NTF
S1    5    0.483572    0.788127    0.883792    11.00000    0.37032    0.37038 =
         0.37039   -0.00025    0.03663    0.00005
F1    8    0.450517    0.700303    0.886740    11.00000    0.29705    0.29691 =
         0.29702    0.00004    0.02971    0.00012
O1    4    0.476923    0.772921    0.844718    11.00000    0.31969    0.31961 =
         0.31955    0.00006    0.03151    0.00016
N1    3    0.513276    0.752072    0.907433    11.00000    0.27220    0.27193 =
         0.27189   -0.00004    0.02656    0.00030
C1    1    0.449209    0.747875    0.902556    11.00000    0.28997    0.28985 =
         0.28989   -0.00007    0.02880   -0.00011
S2    5    0.540319    0.761648    0.944507    11.00000    0.34289    0.34281 =
         0.34310   -0.00026    0.03388    0.00017
F2    8    0.421436    0.775948    0.890256    11.00000    0.26488    0.26494 =
         0.26485    0.00010    0.02624   -0.00006
O2    4    0.476699    0.840330    0.896245    11.00000    0.27192    0.27188 =
         0.27212   -0.00009    0.02693   -0.00003
C2    1    0.569883    0.808571    0.924733    11.00000    0.40098    0.40093 =
         0.40097    0.00001    0.03968   -0.00003
F3    8    0.460107    0.743177    0.937761    11.00000    0.29817    0.29785 =
         0.29807    0.00019    0.02890    0.00002
O3    4    0.563862    0.718491    0.955385    11.00000    0.29167    0.29151 =
         0.29156    0.00010    0.02871    0.00028
F4    8    0.582640    0.783214    0.897070    11.00000    0.39784    0.39779 =
         0.39780    0.00003    0.03938   -0.00012
O4    4    0.526152    0.788634    0.974546    11.00000    0.51477    0.51470 =
         0.51470   -0.00010    0.05089    0.00001
F5    8    0.593159    0.817162    0.954231    11.00000    0.40713    0.40718 =
         0.40724    0.00000    0.04014    0.00002
F6    8    0.551874    0.849016    0.911555    11.00000    0.39730    0.39750 =
         0.39742    0.00010    0.03917    0.00003
RESI 10 NTF
S1    5    0.221377   -0.248546    0.984299    11.00000    0.22207    0.22155 =
         0.22202    0.00021    0.02156   -0.00038
F1    8    0.180402   -0.191291    1.020036    11.00000    0.29178    0.29163 =
         0.29190   -0.00010    0.02866    0.00014
O1    4    0.211109   -0.219305    0.949485    11.00000    0.20658    0.20660 =
         0.20627    0.00042    0.02011    0.00001
N1    3    0.220761   -0.312779    0.974563    11.00000    0.17859    0.17829 =
         0.17853    0.00002    0.01777    0.00029
C1    1    0.184434   -0.242644    1.011812    11.00000    0.28625    0.28625 =
         0.28630   -0.00005    0.02822    0.00003
S2    5    0.253020   -0.350373    0.989567    11.00000    0.16800    0.16849 =
         0.16813    0.00036    0.01680   -0.00017
F2    8    0.188995   -0.271504    1.043058    11.00000    0.27860    0.27854 =
         0.27850    0.00006    0.02757   -0.00001
O2    4    0.251099   -0.231517    1.007959    11.00000    0.21703    0.21717 =
         0.21708   -0.00006    0.02116   -0.00007
C2    1    0.247954   -0.369815    1.037637    11.00000    0.18523    0.18528 =
         0.18524   -0.00005    0.01836    0.00001
F3    8    0.156438   -0.262503    0.992146    11.00000    0.28153    0.28145 =
         0.28173   -0.00010    0.02769    0.00008
O3    4    0.285682   -0.324893    0.990630    11.00000    0.16300    0.16324 =
         0.16321    0.00003    0.01601   -0.00056
F4    8    0.254359   -0.329320    1.061139    11.00000    0.18753    0.18757 =
         0.18746   -0.00028    0.01865   -0.00022
O4    4    0.247929   -0.401170    0.969642    11.00000    0.19226    0.19199 =
         0.19221   -0.00029    0.01888   -0.00011
F5    8    0.216638   -0.388574    1.039371    11.00000    0.19468    0.19467 =
         0.19467    0.00020    0.01903   -0.00020
F6    8    0.269480   -0.409834    1.047019    11.00000    0.18602    0.18597 =
         0.18602    0.00024    0.01829   -0.00003
RESI 11 NTF
S1    5    0.863435   -0.050056    0.682156    11.00000    0.24884    0.24855 =
         0.24921    0.00087    0.02523    0.00022
F1    8    0.825093   -0.110567    0.634315    11.00000    0.25321    0.25299 =
         0.25297    0.00032    0.02527    0.00012
O1    4    0.881222   -0.000436    0.679024    11.00000    0.28144    0.28143 =
         0.28164    0.00004    0.02779   -0.00020
N1    3    0.824496   -0.038405    0.693897    11.00000    0.17348    0.17349 =
         0.17357    0.00009    0.01736    0.00012
C1    1    0.846474   -0.069859    0.634985    11.00000    0.25622    0.25614 =
         0.25624   -0.00002    0.02526   -0.00004
S2    5    0.805785   -0.074385    0.722968    11.00000    0.11789    0.11647 =
         0.11860   -0.00030    0.01112    0.00003
F2    8    0.828977   -0.031382    0.616654    11.00000    0.24493    0.24482 =
         0.24497   -0.00019    0.02440    0.00003
O2    4    0.881262   -0.097612    0.695244    11.00000    0.24922    0.24923 =
         0.24955    0.00049    0.02453    0.00035
C2    1    0.826568   -0.054718    0.769358    11.00000    0.20830    0.20828 =
         0.20837   -0.00009    0.02064   -0.00001
F3    8    0.876090   -0.080287    0.619613    11.00000    0.27705    0.27714 =
         0.27726    0.00008    0.02756    0.00033
O3    4    0.812029   -0.130649    0.721289    11.00000    0.13371    0.13302 =
         0.13374    0.00002    0.01281    0.00018
F4    8    0.859862   -0.065283    0.771007    11.00000    0.21759    0.21753 =
         0.21788   -0.00023    0.02105    0.00006
O4    4    0.770719   -0.057267    0.724475    11.00000    0.14801    0.14806 =
         0.14845   -0.00010    0.01443   -0.00003
F5    8    0.814117   -0.079480    0.796727    11.00000    0.21180    0.21169 =
         0.21173    0.00011    0.02057    0.00008
F6    8    0.822794   -0.001831    0.774437    11.00000    0.20669    0.20653 =
         0.20686   -0.00036    0.02004    0.00015
RESI 12 NTF
S1    5    0.535196    0.382827    0.741905    11.00000    0.34185    0.34191 =
         0.34180   -0.00006    0.03366    0.00003
F1    8    0.592535    0.360544    0.786607    11.00000    0.38546    0.38550 =
         0.38559    0.00008    0.03810    0.00008
O1    4    0.552974    0.415822    0.717526    11.00000    0.33856    0.33854 =
         0.33854    0.00010    0.03343   -0.00015
N1    3    0.500000    0.414974    0.750000    10.50000    0.33598    0.33601 =
         0.33602    0.00000    0.03323    0.00000
C1    1    0.562204    0.385382    0.786890    11.00000    0.39085    0.39083 =
         0.39077    0.00000    0.03861   -0.00002
F2    8    0.543025    0.364817    0.812267    11.00000    0.39082    0.39071 =
         0.39068    0.00000    0.03860   -0.00009
O2    4    0.527718    0.327285    0.736224    11.00000    0.66763    0.66758 =
         0.66762   -0.00002    0.06597   -0.00003
F3    8    0.568239    0.436926    0.794962    11.00000    0.38971    0.38968 =
         0.38958   -0.00003    0.03857   -0.00014
RESI 13 NTF
S1    5    1.322663    0.735720    0.781551    11.00000    0.17462    0.17396 =
         0.17644    0.00049    0.01555   -0.00009
F1    8    1.355144    0.653517    0.811384    11.00000    0.20729    0.20708 =
         0.20749    0.00020    0.02026   -0.00012
O1    4    1.290872    0.710553    0.789174    11.00000    0.21019    0.21012 =
         0.21062    0.00020    0.02074   -0.00004
N1    3    1.330840    0.719097    0.741506    11.00000    0.16377    0.16380 =
         0.16411    0.00021    0.01585    0.00007
C1    1    1.354452    0.707354    0.817142    11.00000    0.19973    0.19962 =
         0.19972    0.00002    0.01967    0.00005
S2    5    1.359749    0.746130    0.718662    11.00000    0.23665    0.23619 =
         0.23634    0.00035    0.02264   -0.00012
F2    8    1.346081    0.716992    0.851182    11.00000    0.21301    0.21313 =
         0.21309   -0.00012    0.02126   -0.00004
O2    4    1.326377    0.793241    0.786238    11.00000    0.16294    0.16242 =
         0.16318   -0.00011    0.01567    0.00006
C2    1    1.386481    0.688750    0.708077    11.00000    0.34327    0.34329 =
         0.34324   -0.00002    0.03389    0.00007
F3    8    1.386167    0.724160    0.814865    11.00000    0.19487    0.19468 =
         0.19496    0.00029    0.01905    0.00000
O3    4    1.344090    0.763326    0.682205    11.00000    0.31634    0.31628 =
         0.31621    0.00009    0.03116   -0.00003
F4    8    1.368836    0.648279    0.694148    11.00000    0.32387    0.32390 =
         0.32400   -0.00004    0.03203   -0.00004
O4    4    1.383455    0.779506    0.741467    11.00000    0.33258    0.33251 =
         0.33243    0.00006    0.03271   -0.00013
F5    8    1.401007    0.671880    0.741313    11.00000    0.34961    0.34968 =
         0.34956    0.00004    0.03449    0.00005
F6    8    1.408942    0.707974    0.686225    11.00000    0.35055    0.35054 =
         0.35062    0.00001    0.03482   -0.00009
RESI 14 NTF
S1    5    0.996565    0.554438    0.708952    11.00000    0.43127    0.43131 =
         0.43126   -0.00005    0.04269    0.00013
F1    8    1.064658    0.536024    0.721017    11.00000    0.40978    0.40975 =
         0.40980    0.00000    0.04044   -0.00003
O1    4    0.975369    0.586673    0.682639    11.00000    0.40187    0.40184 =
         0.40175    0.00013    0.03974    0.00010
N1    3    1.000000    0.584627    0.750000    10.50000    0.39502    0.39500 =
         0.39497    0.00000    0.03900    0.00000
C1    1    1.040908    0.558525    0.696158    11.00000    0.41326    0.41328 =
         0.41328    0.00003    0.04086   -0.00003
F2    8    1.048756    0.610598    0.694211    11.00000    0.40871    0.40870 =
         0.40866   -0.00001    0.04043   -0.00006
O2    4    0.988487    0.498881    0.712982    11.00000    0.51873    0.51870 =
         0.51870   -0.00002    0.05124    0.00000
F3    8    1.043523    0.535388    0.663171    11.00000    0.41123    0.41117 =
         0.41111   -0.00009    0.04062    0.00002
RESI 15 NTF
PART 1
S1    5    0.925491    0.078684    0.379174    21.00000    0.54908    0.54910 =
         0.54909    0.00003    0.05421    0.00013
F1    8    0.918675    0.177950    0.361164    21.00000    0.35486    0.35483 =
         0.35483   -0.00001    0.03505   -0.00007
O1    4    0.889963    0.079905    0.385270    21.00000    0.76100    0.76100 =
         0.76101    0.00002    0.07520   -0.00002
N1    3    0.949505    0.108832    0.412841    21.00000    0.51443    0.51437 =
         0.51444    0.00001    0.05082    0.00003
C1    1    0.932346    0.134279    0.347301    21.00000    0.35119    0.35120 =
         0.35125   -0.00001    0.03477    0.00004
S2    5    0.990503    0.099758    0.425828    21.00000    0.12834    0.12772 =
         0.12857    0.00027    0.01289   -0.00015
F2    8    0.917516    0.121547    0.314186    21.00000    0.35844    0.35846 =
         0.35840   -0.00005    0.03538    0.00003
O2    4    0.943023    0.034343    0.365037    21.00000    1.16862    1.16861 =
         1.16861    0.00000    0.11545    0.00000
C2    1    1.023825    0.132018    0.401465    21.00000    0.24052    0.24051 =
         0.24055   -0.00001    0.02378    0.00000
F3    8    0.965377    0.146220    0.346541    21.00000    0.34757    0.34745 =
         0.34749   -0.00006    0.03425    0.00011
O3    4    0.993452    0.120875    0.462954    21.00000    0.16371    0.16353 =
         0.16369    0.00005    0.01639    0.00001
F4    8    1.024751    0.184330    0.403334    21.00000    0.23338    0.23337 =
         0.23343   -0.00003    0.02314   -0.00003
O4    4    0.997258    0.043507    0.420998    21.00000    0.19232    0.19226 =
         0.19238   -0.00001    0.01908   -0.00001
F5    8    1.020962    0.118252    0.365480    21.00000    0.24180    0.24175 =
         0.24171    0.00005    0.02392    0.00002
F6    8    1.053985    0.112150    0.416947    21.00000    0.24297    0.24308 =
         0.24311    0.00010    0.02392   -0.00002
RESI 16 NTF
PART 2
S1    5    0.954923    0.084072    0.386662   -21.00000    0.14291    0.14260 =
         0.14275    0.00014    0.01423   -0.00006
F1    8    0.895433    0.131350    0.366498   -21.00000    0.21682    0.21680 =
         0.21680    0.00003    0.02156   -0.00017
O1    4    0.976582    0.058552    0.362737   -21.00000    0.21457    0.21460 =
         0.21463    0.00001    0.02121    0.00004
N1    3    0.974203    0.117015    0.421774   -21.00000    0.13808    0.13807 =
         0.13825    0.00009    0.01367   -0.00007
C1    1    0.929141    0.134582    0.360308   -21.00000    0.19798    0.19792 =
         0.19793   -0.00005    0.01958    0.00001
S2    5    1.012126    0.100419    0.442086   -21.00000    0.08173    0.08121 =
         0.08142    0.00010    0.00809   -0.00015
F2    8    0.931652    0.129330    0.324237   -21.00000    0.19641    0.19636 =
         0.19639    0.00004    0.01930    0.00008
C2    1    1.043578    0.135765    0.416524   -21.00000    0.09343    0.09334 =
         0.09339   -0.00002    0.00924   -0.00002
F3    8    0.939081    0.183146    0.371190   -21.00000    0.19725    0.19730 =
         0.19719    0.00007    0.01945    0.00006
O3    4    1.019280    0.044945    0.437669   -21.00000    0.05992    0.05965 =
         0.05979   -0.00010    0.00593    0.00014
F4    8    1.074237    0.127440    0.434668   -21.00000    0.10489    0.10488 =
         0.10481   -0.00003    0.01014    0.00009
O4    4    1.017044    0.123317    0.479121   -21.00000    0.09141    0.09132 =
         0.09141   -0.00005    0.00896    0.00004
F5    8    1.043480    0.118936    0.381518   -21.00000    0.08716    0.08715 =
         0.08716   -0.00007    0.00881   -0.00015
F6    8    1.036865    0.187490    0.417387   -21.00000    0.09172    0.09151 =
         0.09176   -0.00002    0.00915   -0.00001
O32   4    0.913351    0.070284    0.402086   -21.00000    0.14012    0.14025 =
         0.14013    0.00010    0.01369    0.00003
RESI 17 ETO
PART 0
O1    4    0.744896    0.571259    0.659809    11.00000    0.22322    0.15076 =
         0.24953    0.03209   -0.00454   -0.01474
C2    1    0.736632    0.519417    0.668983    11.00000    0.22038    0.15198 =
         0.24629    0.03118    0.00113   -0.01521
AFIX  23
H2A   2    0.734964    0.497476    0.645870    11.00000   -1.20000
H2B   2    0.713459    0.519647    0.678317    11.00000   -1.20000
AFIX   0
C3    1    0.760769    0.493565    0.696850    11.00000    0.21045    0.14405 =
         0.22181    0.02737    0.01474    0.00016
AFIX  33
H3A   2    0.752727    0.457125    0.701459    11.00000   -1.50000
H3B   2    0.783718    0.491944    0.687688    11.00000   -1.50000
H3C   2    0.762159    0.514172    0.720218    11.00000   -1.50000
AFIX   0
C4    1    0.722109    0.596379    0.633235    11.00000    0.22081    0.15832 =
         0.25731    0.04074   -0.01366   -0.01402
AFIX  23
H4A   2    0.700126    0.603850    0.644107    11.00000   -1.20000
H4B   2    0.716928    0.572114    0.611557    11.00000   -1.20000
AFIX   0
C5    1    0.735742    0.644351    0.621000    11.00000    0.22871    0.17482 =
         0.26717    0.04022   -0.01660    0.00026
AFIX  33
H5A   2    0.719003    0.661044    0.602266    11.00000   -1.50000
H5B   2    0.740502    0.668700    0.642337    11.00000   -1.50000
H5C   2    0.757293    0.636985    0.609809    11.00000   -1.50000
AFIX   0
RESI 18 ETO
O1    4    1.068628    0.367138    0.528820    11.00000    0.41348    0.27150 =
         0.29003    0.06834   -0.01411   -0.00383
C2    1    1.042545    0.325136    0.527408    11.00000    0.41203    0.26788 =
         0.28899    0.06693   -0.01560   -0.00882
AFIX  23
H2A   2    1.032282    0.322601    0.551544    11.00000   -1.20000
H2B   2    1.023839    0.332231    0.507187    11.00000   -1.20000
AFIX   0
C3    1    1.060815    0.276560    0.520044    11.00000    0.41226    0.27805 =
         0.30170    0.06770   -0.02175   -0.01588
AFIX  33
H3A   2    1.044663    0.246247    0.518708    11.00000   -1.50000
H3B   2    1.070909    0.279982    0.496166    11.00000   -1.50000
H3C   2    1.079300    0.270412    0.540249    11.00000   -1.50000
AFIX   0
C4    1    1.082849    0.387386    0.563889    11.00000    0.41193    0.26770 =
         0.28988    0.06999   -0.02194    0.00184
AFIX  23
H4A   2    1.099452    0.360450    0.575243    11.00000   -1.20000
H4B   2    1.063845    0.390064    0.580293    11.00000   -1.20000
AFIX   0
C5    1    1.101469    0.441736    0.564822    11.00000    0.40414    0.25769 =
         0.30009    0.07899   -0.02688    0.02070
AFIX  33
H5A   2    1.109922    0.450635    0.590735    11.00000   -1.50000
H5B   2    1.121078    0.439764    0.549625    11.00000   -1.50000
H5C   2    1.085299    0.469521    0.554700    11.00000   -1.50000
AFIX   0
RESI 19 ETO
O1    4    0.500000   -0.154770    0.750000    10.50000    0.14807    0.23003 =
         0.16918    0.00000    0.02997    0.00000
C2    1    0.524325   -0.182993    0.773707    11.00000    0.14951    0.22843 =
         0.16775    0.00067    0.02714    0.01007
AFIX  23
H2A   2    0.539173   -0.205081    0.758845    11.00000   -1.20000
H2B   2    0.512506   -0.206988    0.790381    11.00000   -1.20000
AFIX   0
C3    1    0.545626   -0.142600    0.796214    11.00000    0.15588    0.24163 =
         0.18679   -0.01309    0.01069    0.01485
AFIX  33
H3A   2    0.563063   -0.161012    0.813256    11.00000   -1.50000
H3B   2    0.557193   -0.119153    0.779399    11.00000   -1.50000
H3C   2    0.530643   -0.121052    0.810798    11.00000   -1.50000
AFIX   0
RESI 20 ETO
O1    4    0.540671    0.152675    0.821834    11.00000    0.30619    0.16097 =
         0.34891   -0.04760   -0.04517    0.03171
C2    1    0.535800    0.097942    0.831293    11.00000    0.30026    0.15363 =
         0.34721   -0.04516   -0.04240    0.02599
AFIX  23
H2A   2    0.511111    0.089793    0.833488    11.00000   -1.20000
H2B   2    0.549736    0.088075    0.854913    11.00000   -1.20000
AFIX   0
C3    1    0.549011    0.069496    0.797144    11.00000    0.27545    0.15362 =
         0.32549   -0.03624   -0.03888    0.01466
AFIX  33
H3A   2    0.547065    0.030573    0.800106    11.00000   -1.50000
H3B   2    0.535045    0.080792    0.774231    11.00000   -1.50000
H3C   2    0.573299    0.079090    0.795450    11.00000   -1.50000
AFIX   0
C4    1    0.536472    0.184454    0.856335    11.00000    0.31230    0.16073 =
         0.34413   -0.05164   -0.04961    0.03315
AFIX  23
H4A   2    0.556244    0.178478    0.875522    11.00000   -1.20000
H4B   2    0.514770    0.174597    0.867020    11.00000   -1.20000
AFIX   0
C5    1    0.535318    0.242159    0.843244    11.00000    0.32942    0.16706 =
         0.33326   -0.05353   -0.05352    0.03008
AFIX  33
H5A   2    0.532564    0.265846    0.864552    11.00000   -1.50000
H5B   2    0.556920    0.250934    0.832574    11.00000   -1.50000
H5C   2    0.515721    0.247078    0.824127    11.00000   -1.50000

AFIX   0
RESI 21 ACN
N1    3    0.497394    0.657937    1.007342    11.00000    0.17217    0.10347 =
         0.18695   -0.00838    0.01009   -0.00559
C2    1    0.497579    0.700043    1.018492    11.00000    0.17797    0.11158 =
         0.22236   -0.02894   -0.00544    0.00508
C3    1    0.500138    0.751564    1.039503    11.00000    0.21111    0.12343 =
         0.23106   -0.02877    0.00305   -0.00107
AFIX 133
H3A   2    0.488610    0.779967    1.024033    11.00000   -1.50000
H3B   2    0.524575    0.760884    1.045647    11.00000   -1.50000
H3C   2    0.488915    0.747781    1.062668    11.00000   -1.50000
AFIX   0
RESI 22 ACN
N1    3    0.511887    0.659444    1.122836    11.00000    0.17968    0.20963 =
         0.33537   -0.05923   -0.08459    0.04812
C2    1    0.540517    0.664322    1.134277    11.00000    0.17825    0.22350 =
         0.30728   -0.05710   -0.07242    0.04636
C3    1    0.577394    0.664726    1.152363    11.00000    0.16628    0.23193 =
         0.28276   -0.06424   -0.06521    0.05775
AFIX 133
H3A   2    0.593185    0.672556    1.133364    11.00000   -1.50000
H3B   2    0.583032    0.629558    1.163551    11.00000   -1.50000
H3C   2    0.579872    0.692324    1.171898    11.00000   -1.50000
AFIX   0
RESI 23 ACN
N1    3    0.629322    0.159103    0.763212    11.00000    0.39625    0.22143 =
         0.21766   -0.04174    0.16668   -0.00065
C2    1    0.632665    0.168374    0.795081    11.00000    0.38725    0.24215 =
         0.21806   -0.04057    0.16389    0.00851
C3    1    0.635474    0.178992    0.835227    11.00000    0.38910    0.26341 =
         0.22424   -0.05229    0.15818    0.02183
AFIX 133
H3A   2    0.652364    0.154363    0.848113    11.00000   -1.50000
H3B   2    0.612849    0.173692    0.844629    11.00000   -1.50000
H3C   2    0.643098    0.216061    0.839934    11.00000   -1.50000
AFIX   0
RESI 24 ACN
N1    3    0.585347    0.754567    1.088213    11.00000    0.24022    0.18541 =
         0.28256   -0.01212   -0.05545    0.00542
C2    1    0.578396    0.800681    1.081990    11.00000    0.24289    0.18549 =
         0.29229   -0.00560   -0.06562    0.00391
C3    1    0.568598    0.857476    1.087740    11.00000    0.24539    0.17916 =
         0.29936    0.00574   -0.07613    0.00961
AFIX 133
H3A   2    0.569407    0.864917    1.114642    11.00000   -1.50000
H3B   2    0.545087    0.863801    1.075920    11.00000   -1.50000
H3C   2    0.584837    0.881168    1.076450    11.00000   -1.50000
RESI 0
REM #####
REM #####
REM #####
REM #####
AFIX   0
HKLF 4

REM  xwc399.res in P2/c
REM R1 =  0.1247 for   14325 Fo > 4sig(Fo)  and  0.1602 for all   27151 data
REM   4124 parameters refined using   7318 restraints

END

WGHT      0.2000      0.0000

REM Highest difference peak  1.938,  deepest hole -1.030,  1-sigma level  0.129
Q1    1   0.5325  0.5020  0.7988  11.00000  0.05    1.94
Q2    1   0.4837  0.7435  0.9168  11.00000  0.05    1.48
Q3    1   1.3311  0.7300  0.7592  11.00000  0.05    1.27
Q4    1   0.5501 -0.0024  0.7416  11.00000  0.05    1.25
Q5    1   1.2088  0.9042  0.6288  11.00000  0.05    1.21
Q6    1   0.8315 -0.0640  0.6529  11.00000  0.05    1.19
Q7    1   0.8536  0.1324  0.3607  11.00000  0.05    1.12
Q8    1   1.0602  0.6691  0.7452  11.00000  0.05    1.09
Q9    1   0.3312 -0.2549  0.9111  11.00000  0.05    1.07
Q10   1   0.4967  0.3543  0.8226  11.00000  0.05    0.99
Q11   1   1.1378 -0.0831  0.9504  11.00000  0.05    0.99
Q12   1   0.9982  0.1563  0.7017  11.00000  0.05    0.98
Q13   1   0.6679  0.7240  0.9582  11.00000  0.05    0.96
Q14   1   0.9454  0.1320  0.3664  11.00000  0.05    0.96
Q15   1   0.7693  0.1001  0.6686  11.00000  0.05    0.90
Q16   1   1.1001  0.4561  0.6039  11.00000  0.05    0.79
Q17   1   0.9789  0.1661  0.3466  11.00000  0.05    0.77
Q18   1   0.2493 -0.3006  1.0044  11.00000  0.05    0.76
Q19   1   0.7701  0.7822  0.9589  11.00000  0.05    0.73
Q20   1   1.1266  0.4672  0.5685  11.00000  0.05    0.72
Q21   1   0.7217  0.8500  0.9511  11.00000  0.05    0.70
Q22   1   0.5929  0.8094  0.9769  11.00000  0.05    0.70
Q23   1   0.7307  0.8387  0.9566  11.00000  0.05    0.67
Q24   1   0.5430  0.7987  0.9108  11.00000  0.05    0.67
Q25   1   0.9532  0.2603  0.4742  11.00000  0.05    0.66
Q26   1   0.9320  0.1237  0.5815  11.00000  0.05    0.62
Q27   1   0.9683  0.0992  0.4022  11.00000  0.05    0.62
Q28   1   0.5482  0.8886  1.1275  11.00000  0.05    0.61
Q29   1   0.7036  0.5758  0.7686  11.00000  0.05    0.60
Q30   1   0.8741 -0.1153  0.6626  11.00000  0.05    0.60
Q31   1   0.8702 -0.0522  0.7410  11.00000  0.05    0.60
Q32   1   0.7454  0.4997  0.9816  11.00000  0.05    0.59
Q33   1   1.1903  0.7366  0.7192  11.00000  0.05    0.58
Q34   1   0.8339  0.0109  0.7508  11.00000  0.05    0.58
Q35   1   0.5615  0.7746  0.9900  11.00000  0.05    0.57
Q36   1   0.7788  1.0545  0.9694  11.00000  0.05    0.57
Q37   1   0.8322  1.0263  0.9699  11.00000  0.05    0.56
Q38   1   1.2378  0.8528  0.6012  11.00000  0.05    0.55
Q39   1   0.7419  0.9585  0.9922  11.00000  0.05    0.54
Q40   1   0.8199  1.0044  0.9512  11.00000  0.05    0.54
Q41   1   0.4537  0.7537  0.8487  11.00000  0.05    0.53
Q42   1   0.7467  0.8794  1.0364  11.00000  0.05    0.53
Q43   1   0.6099  0.3827  0.8125  11.00000  0.05    0.53
Q44   1   0.5813  0.7110  1.1286  11.00000  0.05    0.53
Q45   1   0.7771  0.5362  1.0129  11.00000  0.05    0.53
Q46   1   0.5052  0.7104  0.9756  11.00000  0.05    0.52
Q47   1   0.8916  0.0539  0.3460  11.00000  0.05    0.52
Q48   1   1.3725  0.6953  0.7066  11.00000  0.05    0.51
Q49   1   0.4796  0.8375  0.9218  11.00000  0.05    0.51
Q50   1   0.5925  0.7316  0.9454  11.00000  0.05    0.50
Q51   1   0.9507  0.1503  0.7130  11.00000  0.05    0.50
Q52   1   1.3193  0.7479  0.6882  11.00000  0.05    0.50
Q53   1   0.7340  0.6084  0.9435  11.00000  0.05    0.49
Q54   1   0.6554  0.1062  0.8736  11.00000  0.05    0.49
Q55   1   0.8996 -0.0663  0.6322  11.00000  0.05    0.49
Q56   1   1.3349  0.7785  0.7505  11.00000  0.05    0.48
Q57   1   0.7497  0.5040  0.9519  11.00000  0.05    0.48
Q58   1   0.7361  0.8442  0.9979  11.00000  0.05    0.47
Q59   1   0.5973  0.3572  0.7657  11.00000  0.05    0.47
Q60   1   0.4837  0.7797  0.9466  11.00000  0.05    0.47
Q61   1   0.9520  0.2744  0.4405  11.00000  0.05    0.46
Q62   1   0.7919  0.7368  1.0316  11.00000  0.05    0.46
Q63   1   0.4251  0.7941  0.8911  11.00000  0.05    0.46
Q64   1   0.9550  0.5568  0.6710  11.00000  0.05    0.45
Q65   1   0.4989  0.1468  0.8880  11.00000  0.05    0.45
Q66   1   0.6879  0.6894  0.9842  11.00000  0.05    0.45
Q67   1   0.3969  0.3378  0.4779  11.00000  0.05    0.45
Q68   1   0.6638 -0.0531  0.6766  11.00000  0.05    0.45
Q69   1   1.3591  0.6998  0.6731  11.00000  0.05    0.44
Q70   1   0.9717  0.0406  0.3715  11.00000  0.05    0.44
Q71   1   0.7884  0.8808  0.9783  11.00000  0.05    0.44
Q72   1   0.4917  0.1352  0.8830  11.00000  0.05    0.44
Q73   1   0.7193  0.0038  0.6932  11.00000  0.05    0.43
Q74   1   0.6394  0.1205  0.8628  11.00000  0.05    0.43
Q75   1   1.3694  0.6475  0.7073  11.00000  0.05    0.43
Q76   1   0.8125  0.7287  0.9919  11.00000  0.05    0.43
Q77   1   0.6257  0.1492  0.8416  11.00000  0.05    0.42
Q78   1   0.7845  0.8885  0.9721  11.00000  0.05    0.42
Q79   1   0.5238  0.7579  0.8990  11.00000  0.05    0.42
Q80   1   1.3895  0.7101  0.7907  11.00000  0.05    0.42
Q81   1   0.5218  0.0970  0.7768  11.00000  0.05    0.42
Q82   1   1.1430 -0.0771  0.9980  11.00000  0.05    0.41
Q83   1   0.6736  0.8378  0.9930  11.00000  0.05    0.41
Q84   1   1.0822  0.5353  0.6754  11.00000  0.05    0.41
Q85   1   1.3952  0.7144  0.6557  11.00000  0.05    0.41
Q86   1   0.7684  0.5771  0.9121  11.00000  0.05    0.41
Q87   1   0.7219  0.6308  0.6511  11.00000  0.05    0.40
Q88   1   0.1851 -0.1726  0.9493  11.00000  0.05    0.40
Q89   1   1.3874  0.7508  0.6487  11.00000  0.05    0.40
Q90   1   0.5346  0.7241  1.1235  11.00000  0.05    0.40
Q91   1   1.0682  0.6206  0.5758  11.00000  0.05    0.39
Q92   1   0.9019  0.0982  0.4191  11.00000  0.05    0.39
Q93   1   0.4711  0.8445  0.8683  11.00000  0.05    0.39
Q94   1   0.7876  0.6173  0.9394  11.00000  0.05    0.39
Q95   1   0.5836  0.7233  1.1668  11.00000  0.05    0.38
Q96   1   0.9653  0.1197  0.4500  11.00000  0.05    0.38
Q97   1   0.9434  0.1929  0.4992  11.00000  0.05    0.38
Q98   1   0.7714  0.5981  0.9479  11.00000  0.05    0.38
Q99   1   0.5000 -0.2251  0.7500  10.50000  0.05    0.38
Q100  1   0.6007  0.7910  0.9245  11.00000  0.05    0.38
Q101  1   0.6406  0.4759  0.6332  11.00000  0.05    0.38
Q102  1   0.8821 -0.0290  0.6453  11.00000  0.05    0.38
Q103  1   1.0404  0.1381  0.4560  11.00000  0.05    0.37
Q104  1   0.8894 -0.0755  0.7223  11.00000  0.05    0.37
Q105  1   0.7379  0.5883  1.0326  11.00000  0.05    0.37
Q106  1   0.5627  0.6114  1.1764  11.00000  0.05    0.36
Q107  1   0.5884  0.8274  1.0483  11.00000  0.05    0.36
Q108  1   0.7778 -0.0559  0.6977  11.00000  0.05    0.36
Q109  1   1.3630  0.7479  0.6573  11.00000  0.05    0.36
Q110  1   0.5617  0.8122  0.8758  11.00000  0.05    0.36
Q111  1   1.0792  0.2349  0.5197  11.00000  0.05    0.36
Q112  1   0.9294  0.6368  0.5802  11.00000  0.05    0.36
Q113  1   0.6511  0.1427  0.7598  11.00000  0.05    0.36
Q114  1   0.6805  0.2610  0.6415  11.00000  0.05    0.35
Q115  1   0.8301 -0.0607  0.7821  11.00000  0.05    0.35
Q116  1   0.8077 -0.1195  0.6297  11.00000  0.05    0.35
Q117  1   0.7112  0.8446  1.0314  11.00000  0.05    0.35
Q118  1   1.1887  0.2232  0.7717  11.00000  0.05    0.35
Q119  1   0.6771  0.9336  1.0226  11.00000  0.05    0.35
Q120  1   0.7487  0.4680  0.6594  11.00000  0.05    0.34
Q121  1   0.3996  0.7444  0.8718  11.00000  0.05    0.34
Q122  1   1.0704  0.3771  0.5690  11.00000  0.05    0.34
Q123  1   0.5197 -0.1389  0.8209  11.00000  0.05    0.34
Q124  1   0.7305  0.5811  0.5724  11.00000  0.05    0.33
Q125  1   1.0109  0.5766  0.5297  11.00000  0.05    0.33
Q126  1   0.6698  0.1355  0.6635  11.00000  0.05    0.33
Q127  1   0.6370 -0.0839  0.7094  11.00000  0.05    0.33
Q128  1   0.6052  0.1239  0.9524  11.00000  0.05    0.33
Q129  1   0.5377  0.6105  0.8321  11.00000  0.05    0.33
Q130  1   0.9024  0.4425  0.5680  11.00000  0.05    0.33
Q131  1   0.9039  0.7342  0.5979  11.00000  0.05    0.33
Q132  1   0.7097  0.4405  0.8068  11.00000  0.05    0.33
Q133  1   0.9007  0.1640  0.5136  11.00000  0.05    0.33
Q134  1   0.5311  0.8492  0.9321  11.00000  0.05    0.32
Q135  1   0.4802  0.7479  1.0354  11.00000  0.05    0.32
Q136  1   1.0230  0.3309  0.5301  11.00000  0.05    0.32
Q137  1   0.7922  0.6805  0.7581  11.00000  0.05    0.32
Q138  1   1.2148  0.8870  0.5812  11.00000  0.05    0.32
Q139  1   0.5742 -0.1054  0.7290  11.00000  0.05    0.31
Q140  1   0.9036  0.2360  0.5790  11.00000  0.05    0.31
Q141  1   0.8106 -0.0627  0.6020  11.00000  0.05    0.31
Q142  1   0.5398  0.0307  0.6753  11.00000  0.05    0.31
Q143  1   1.1233  0.1542  0.6467  11.00000  0.05    0.31
Q144  1   0.6296  0.1493  0.7843  11.00000  0.05    0.31
Q145  1   0.9934  0.0533  0.6767  11.00000  0.05    0.31
Q146  1   0.5457  0.5478  0.8403  11.00000  0.05    0.31
Q147  1   0.7874 -0.1258  0.7438  11.00000  0.05    0.30
Q148  1   1.1279  0.2629  0.5398  11.00000  0.05    0.30
Q149  1   0.3952 -0.0608  0.9125  11.00000  0.05    0.30
Q150  1   0.7250  0.6270  0.7907  11.00000  0.05    0.30
Q151  1   0.5408  0.4922  0.5718  11.00000  0.05    0.30
Q152  1   0.8318  0.7422  0.6525  11.00000  0.05    0.30
Q153  1   1.1954  0.3315  0.6028  11.00000  0.05    0.30
Q154  1   0.5485 -0.1750  0.8184  11.00000  0.05    0.30
Q155  1   0.8862  0.6615  0.5985  11.00000  0.05    0.30
Q156  1   0.5906  0.3097  0.8084  11.00000  0.05    0.30
Q157  1   1.1820  0.1982  0.6965  11.00000  0.05    0.30
Q158  1   0.6825  0.4615  0.8215  11.00000  0.05    0.29
Q159  1   0.8776  0.7008  0.5613  11.00000  0.05    0.29
Q160  1   0.6946  0.2386  0.6057  11.00000  0.05    0.29
;
_shelx_res_checksum   64587

_shelx_hkl_file
;
   9   7 -27   -2.27    2.90
 -22  16  -8    2.49   10.36
 -22  15  -6    2.98   11.19
 -21  12  21    3.21    7.46
   2   9 -26    0.13    6.15
 -16   8  -1   39.18    9.08
 -10   8 -13    4.59    9.49
 -13   7  24    8.50    6.63
  -4   7 -18   56.22    7.76
  -8   6 -11  171.55   11.53
 -11   4  12   19.25    6.34
  -9   4  -2  150.56    9.70
  -5   3  -6   10.36    5.33
   2  -1  12   54.77    5.05
  13  -1 -11    0.72    6.08
  15  -1  26    4.41    8.66
   6  -2   4   98.15    7.21
  19  -2 -10   83.89   10.07
  33  -2 -10    1.75    8.44
  32  -3  -5    5.69    9.96
  21  -4   5    5.92    9.68
  22  -4   4    7.48    8.42
  26  -4   3    7.50    9.97
  26  -4   9    8.98   12.11
  27  -4   8   15.97   10.92
  28  -4   5   31.97   12.89
  28  -4   6    4.20   10.86
 -24  16  -3    4.13    5.04
 -25  15   5    0.62    4.37
 -24  15   0    1.87    4.63
 -18  15 -14    0.73    5.13
 -24  14   4    0.70    4.47
 -22  14  -4    1.91    4.66
 -23  13  17   -0.71    2.94
 -22  13  -1    1.45    4.55
 -21  13  -4   21.28    5.67
 -16  13 -14   12.59    5.79
 -22  12   4    1.12    4.20
 -20  12  -4    4.04    4.82
 -11  12 -19    6.36    4.08
  -6  12 -24    0.00    3.21
 -21  11   4    0.54    3.89
 -21  11  16   31.02    4.18
 -18  11  -6    5.40    4.37
   1  11 -28   -0.96    2.51
 -20  10   5   13.60    4.28
 -20  10  15    0.18    3.29
 -19  10   0    2.03    3.94
 -19  10  20    2.20    3.08
 -18  10  -3   12.75    4.47
 -18  10  23    1.07    2.54
 -13  10 -13    2.54    4.17
 -10  10 -17    3.43    3.92
  -4  10 -23    4.37    3.05
   3  10 -28    8.43    2.33
 -19   9   8    0.26    3.61
 -19   9   9   -0.27    3.04
 -19   9  12    6.30    3.22
 -18   9   1   13.25    4.35
 -17   9  22    2.15    2.50
 -16   9  -5   15.15    4.56
 -17   8   3    4.53    3.68
 -17   8  17    2.06    3.12
 -15   8  -4    7.93    3.99
 -12   8 -10    9.49    3.51
   6   8 -27    4.60    1.66
   8   8 -28    0.00    1.29
 -16   7  14   16.15    3.24
 -15   7  19   10.72    2.97
 -12   7  26   -0.19    1.91
 -11   7  -9   57.17    5.00
  -5   7 -17   -0.89    2.60
  -3   7 -19    6.01    2.58
 -13   6  -1   27.78    4.18
 -13   6  20    8.65    2.38
 -11   6  -6    0.25    3.03
  -4   6 -16    1.58    2.32
  -3   6 -17    4.15    2.34
  -2   6 -18  100.67    5.14
   3   6 -22   49.80    2.90
 -13   5   8    1.29    2.68
 -13   5   9    4.14    2.75
 -13   5  10    8.49    2.68
 -13   5  11  131.62    6.81
 -11   4   6   13.86    2.92
 -10   4   1    7.70    2.64
  -8   3   1   28.19    2.94
  -8   3  17    4.34    1.64
   2   3  31    0.46    1.57
  20   3 -24    2.32    2.08
  -6   2   2 1006.35   30.23
   6   2  31   11.04    2.47
  22   1 -20   11.04    2.67
  20   0 -17    0.24    2.33
   6  -1  20   31.07    3.12
   8  -1  22    1.09    2.53
  20  -1 -14  138.15    7.04
   8  -2  16   24.67    3.27
  15  -2  -8  104.90    5.78
  17  -2  -9    2.77    2.89
  19  -2  23    2.23    3.93
  23  -2 -11    7.28    3.03
  24  -2 -11   23.92    4.21
  28  -2 -11   -0.05    4.00
  11  -3   5    7.07    2.71
  11  -3   9    6.49    3.42
  12  -3   2   28.29    3.60
  12  -3  12   -0.34    1.79
  13  -3  14    2.78    3.00
  14  -3  -1  111.24    6.37
  14  -3  15    3.15    3.57
  15  -3  -2   72.32    5.32
  15  -3  16    8.36    3.52
  16  -3  -3   10.68    3.33
  17  -3  17    4.63    4.21
  19  -3  18   14.09    3.73
  22  -3  -6    7.16    3.68
  23  -3  -6    1.02    3.49
  28  -3  -6    0.22    3.79
  29  -3  -6    0.46    3.73
  31  -3  -5    3.03    4.19
  33  -3  -4    6.80    4.49
  21  -4   6   32.04    5.17
  21  -4   7    6.13    4.32
  22  -4   5   77.79    6.92
  22  -4   6    2.66    4.19
  22  -4   7    7.95    4.53
  22  -4   8    3.44    4.13
  23  -4   4   14.62    4.85
  23  -4   5    0.03    4.05
  23  -4   7    0.24    4.13
  24  -4   3   16.38    4.22
  24  -4   4    5.50    3.88
  24  -4   9   27.04    5.56
  25  -4   3   31.45    4.95
  25  -4   4    0.16    4.39
  25  -4   8   -0.29    4.43
  25  -4   9   -2.08    4.52
  26  -4   4   16.05    5.22
  26  -4   7   23.94    5.56
  26  -4   8   -0.37    4.36
  27  -4   6   -2.58    4.46
 -25  15   4    8.99    5.40
 -23  15  -4    0.05    5.50
 -16  15 -17    0.57    5.08
 -23  14  -1    0.37    5.54
 -20  14  -9    1.23    5.52
 -15  14 -17    0.91    4.81
 -19  13  -9   14.22    5.91
 -14  13 -17    2.99    5.61
 -22  12   3   -0.48    4.91
 -21  12  -1    1.35    4.35
 -15  12 -14    1.80    5.61
 -12  12 -18    0.45    4.87
 -21  11  17    0.09    3.66
 -20  11  -1   17.23    5.41
 -20  11  21    1.03    3.20
 -19  11  -4    3.27    5.04
 -19  11  24    1.01    2.89
 -15  11 -12   11.35    4.87
 -13  11 -15    1.26    4.27
  -2  11 -26    0.17    3.18
 -16  10  -8    0.88    4.60
 -15  10 -10    8.60    5.25
 -19   9   7    0.85    3.64
 -19   9  13    0.38    3.38
 -18   9  19    0.53    3.11
 -13   9 -11    4.09    3.92
 -11   9 -14   12.18    4.65
  -1   9 -24   -0.06    2.88
 -16   8  21   -0.03    2.78
  -6   8 -18   -0.29    3.21
  -5   8 -19    0.00    3.13
 -15   7   0   25.16    4.73
 -14   7  -3    2.41    3.84
 -14   7  22    0.10    2.57
  -6   7 -16    5.93    3.28
 -12   6  -4  341.69   13.72
 -10   6  -8   93.50    6.33
  -5   6 -15    8.17    3.05
 -13   5   7    5.65    3.48
 -13   5  12   10.67    3.16
 -11   5  -2   98.42    6.20
  -5   5  30   -0.32    0.97
 -11   4  13   86.08    4.85
  -9   3   6   81.07    4.48
  -7   3  -2    8.86    2.64
  -2   2  -7  178.05    6.30
  14   2 -20   21.37    2.44
  -4   1   4  130.37    4.67
   6   1  28    0.29    2.56
  15   1 -18    7.81    2.41
  18   1 -19    2.81    2.41
  23   1 -20    5.75    2.97
   8   0  26    6.35    3.12
  12   0  28    2.03    3.48
  17   0 -16   17.98    3.10
   3  -1   1    9.23    1.17
   4  -1  17   24.27    2.75
   7  -1  21   22.03    3.41
  11  -1  24   18.86    3.85
  13  -1  25    5.32    3.87
  16  -1  26    0.19    4.16
  21  -1 -14   32.87    4.63
  32  -1 -14    8.06    3.79
   7  -2  14    5.53    2.64
  16  -2  22   50.26    5.78
  20  -2 -10    0.63    3.59
  20  -2  23    0.66    4.89
  22  -2  23    1.54    5.52
  25  -2 -11    5.34    3.69
  26  -2 -11    2.75    3.70
  27  -2 -11   22.45    4.51
  32  -2 -10    1.00    3.94
  34  -2  -9    0.89    4.33
  11  -3   8  190.35    8.75
  18  -3  -4   20.41    4.35
  20  -3  -5   44.18    5.32
  21  -3  18   19.80    5.81
  22  -3  18    5.93    5.87
  23  -3  18   -0.13    5.66
  24  -3  18    5.23    6.18
  25  -3  -6    2.20    4.19
  25  -3  18    1.61    5.28
  26  -3  -6    1.29    4.21
  27  -3  -6   20.51    4.94
  30  -3  -5    0.66    4.56
  32  -3  -4   -0.23    4.67
  23  -4   6    4.50    4.32
  24  -4   5    0.52    4.25
  24  -4   6   59.23    6.90
 -24  15  -1    0.00    6.10
 -20  15 -11    0.40    6.67
 -24  14   3    1.00    5.31
 -19  14 -11    5.35    6.30
 -20  13  -7    1.15    6.29
 -18  13 -11    4.81    5.84
 -22  12  18    4.21    3.82
 -19  12  -7    0.16    5.74
 -18  12  -9    0.23    5.84
 -21  11   3    2.19    5.36
  -9  11 -20    1.01    4.44
  -8  11 -21    2.36    4.37
 -20  10   4   21.63    5.65
 -20  10  16   49.98    5.42
 -11  10 -16   17.99    5.15
 -19   9   6   15.41    5.14
 -19   9  14   41.36    5.11
 -17   9  -3    9.08    5.32
 -17   8   2    8.07    4.84
 -12   8  29    6.58    2.35
  -7   8 -17    0.85    3.72
  -4   8 -20    8.64    3.31
   1   8 -24    1.99    2.56
 -16   7   4    1.81    4.38
 -16   7  15    2.06    3.39
 -10   7 -11   22.82    4.80
  -7   7 -15    5.74    3.59
  -2   7 -20    4.08    2.74
  14   7 -29    0.00    0.90
 -14   6   2    6.15    3.85
 -14   6  17   58.58    4.68
  -1   6 -19   11.08    2.66
   8   6 -25    0.42    0.92
 -12   5   1  139.68    7.62
 -11   4   5   25.73    3.74
  17   2 -21   -0.12    2.21
  21   2 -22    9.95    2.83
  11   1 -16    1.40    1.89
  24   1 -20   20.60    3.86
   2   0  -4 2906.69   82.66
   5   0  -8   12.49    1.37
   7   0 -10   44.07    2.55
  10   0  27    0.00    3.16
  11   0 -13    0.11    2.19
  21   0 -17   -0.38    3.20
  17  -1  26   -1.00    4.85
  31  -1 -14    0.56    4.04
   6  -2   5  452.93   14.94
   9  -2  17    1.49    3.21
  10  -2  18    0.82    3.60
  11  -2  19    0.66    3.70
  14  -2  21    4.39    4.38
  17  -2  22    1.24    5.41
  31  -2 -10    0.30    4.38
  12  -3   3   68.50    5.35
  12  -3  11  182.65    8.95
  13  -3   1    3.76    3.74
  13  -3  13   35.11    4.25
  15  -3  15   21.87    4.89
  17  -3  -3   69.41    6.00
  18  -3  17    0.88    2.66
  21  -3  -5   24.42    4.88
  29  -3  -5    6.63    5.31
  31  -3  -4   10.10    5.77
  33  -3  -3   19.31    6.20
  34  -3  -2    2.23    5.01
 -24  16  -4    7.55    7.32
 -25  15   3    0.95    5.86
 -22  15  -7    3.40    7.14
 -19  15 -13    1.61    6.79
 -17  15 -16   -0.24    6.64
 -24  14   2    1.45    6.25
 -23  14  -2    0.47    6.68
 -22  14  -5    0.56    6.68
 -16  14 -16    0.95    6.20
 -12  14 -21   -0.07    5.69
 -11  14 -22    0.68    5.67
 -23  13   2    2.21    6.18
 -22  13  -2    0.78    6.45
 -21  13  -5   -0.71    6.72
 -17  13 -13   10.19    6.80
 -15  13 -16   70.92    8.75
 -22  12   2    3.41    5.59
 -21  12  -2   13.25    6.86
 -17  12 -11    8.31    6.74
 -13  12 -17    4.96    5.98
 -21  11  18    3.83    4.05
 -18  11  -7   19.86    6.84
 -17  11  -9    2.82    6.24
 -14  11 -14   41.96    7.09
 -10  11 -19   26.69    5.87
  -7  11 -22    3.48    4.42
 -20  10   3    8.17    5.65
 -20  10  17    2.09    4.40
 -19  10  -1    1.97    5.70
 -19  10  21   21.21    4.49
 -18  10  -4   54.10    7.51
 -14  10 -12    3.10    5.52
 -19   9   5   11.07    5.25
 -19   9  15    0.12    4.11
 -18   9   0  109.76    8.49
 -16   9  25   21.64    3.61
 -15   9  27    0.29    2.70
 -18   8  10    3.64    4.75
 -18   8  11   11.55    4.53
 -17   8  18    0.62    3.66
 -16   8  -2    0.47    5.17
 -11   8 -12    0.62    4.41
  -3   8 -21   15.52    3.65
  -6   6 -14    6.34    3.51
 -13   5  13  111.07    6.33
 -12   5  18    5.29    2.77
 -10   5  23    0.38    2.05
  -7   5 -10  286.50   11.40
  -3   5 -15  371.99   13.05
  -2   5 -16   39.51    3.49
  18   5 -27    0.79    1.86
 -10   4  18    4.08    2.45
  17   4 -25    9.54    2.15
  22   4 -26    7.67    2.79
  -9   3   5  110.30    5.70
  -9   3  13    6.57    2.32
  -7   3  20   50.63    2.76
  -6   3  22    0.04    1.34
  21   3 -24   11.51    2.95
  -7   2   8  323.67   10.84
  -6   2  16  103.67    4.01
   2   2 -12    4.21    1.02
   8   1  29    0.10    3.14
  10   1  30    2.81    3.62
  13   1 -17   39.06    3.22
  25   1 -20   11.33    3.96
  28   1 -20    1.80    3.79
  29   1 -20    5.05    3.91
   6   0  -9    0.20    1.44
  31   0 -17    0.00    4.15
   2  -1   5   73.54    3.12
   2  -1  11  199.22    6.96
  12  -1 -10  215.34    8.62
  14  -1  25    0.32    4.72
  18  -1 -13   58.02    5.12
  22  -1 -14    0.03    3.83
  29  -1 -14    0.37    4.72
  30  -1 -14    0.94    4.27
   6  -2  10    6.43    2.82
   9  -2  -2 1312.57   39.64
  16  -2  -8    0.46    3.85
  18  -2  -9   18.90    4.66
  18  -2  22    1.22    6.03
  21  -2 -10    3.53    4.04
  30  -2 -10    0.22    4.88
  33  -2  -9    2.79    5.05
  12  -3   4  137.92    7.70
  14  -3   0   52.07    5.42
  14  -3  14   43.51    5.19
  15  -3  -1   27.98    4.96
  16  -3  -2   84.58    6.51
  19  -3  -4   12.69    4.69
  19  -3  17    2.32    3.81
  20  -3  17   11.11    6.17
  22  -3  -5   15.01    5.31
  25  -3  17    0.65    7.00
  26  -3  17    1.93    6.91
  27  -3  -5   15.93    5.85
  28  -3  -5    7.34    5.40
  30  -3  -4    1.18    5.63
  32  -3  -3    5.70    5.95
  34  -3  -1   -0.82    6.03
 -25  15   2   -0.14    6.18
 -24  15  -2    0.40    6.47
 -23  15  -5    0.00    6.94
 -25  14   9    0.29    6.09
 -25  14  10    1.68    5.47
 -25  14  11    0.55    5.15
 -25  14  12   -0.51    5.46
 -13  14 -20   11.14    6.66
 -24  13   8    3.57    5.74
 -24  13   9    4.94    5.57
 -24  13  10    0.69    5.24
 -24  13  11    1.22    5.24
 -24  13  12    1.38    5.30
 -23  13   1    0.70    5.85
 -23  12   9    4.26    5.47
 -23  12  10    0.89    5.29
 -23  12  11    3.65    5.25
 -23  12  12    6.38    5.58
 -22  12  19    0.55    4.46
 -20  12  -5   34.91    7.34
 -16  12 -13    2.71    6.58
 -21  11   2   11.90    6.18
 -20  11  22    0.21    3.92
 -16  11 -11    5.03    6.04
 -11  11 -18    2.39    5.59
  -6  11 -23   16.80    4.96
 -17  10  26    1.47    3.34
 -12  10 -15   41.52    6.96
 -19   9   4   33.82    6.23
 -18   9  20    1.74    3.94
 -16   9  -6   36.76    6.68
 -12   9 -13    0.59    5.01
  -8   9 -18   41.00    5.79
  -7   9 -19   13.13    4.72
  -6   9 -20   22.13    4.66
 -18   8   7    7.09    4.70
 -18   8  12   23.35    4.98
 -15   8  -5   50.47    6.63
 -15   8  24   12.44    3.54
 -14   8  -7    3.98    5.62
 -14   8  26    0.50    2.69
 -13   8  -9    2.52    4.94
   4   8 -26   11.06    2.34
 -16   7   3   56.20    6.40
 -16   7  16   11.59    4.06
 -13   7  -6    2.39    4.86
 -11   7  28    1.84    2.45
  -8   7 -14   12.58    4.93
 -15   6   8   21.97    4.96
 -15   6   9   18.53    4.70
 -15   6  10    6.29    3.94
 -15   6  11  113.64    7.14
 -13   6  -2   18.84    5.04
 -12   6  23    3.54    2.63
  -9   6 -10  107.31    7.00
 -13   5   5  177.40    8.70
 -11   5  21   82.75    4.65
  -1   5 -17   24.04    3.08
 -10   4   0  237.14    9.98
  -7   2   7   84.70    4.20
   2   2  28    5.30    2.00
  10   2 -18  145.00    5.23
  12   2 -19   10.48    1.98
  22   2 -22    4.36    2.95
  19   1 -19   16.55    3.49
  13   0 -14  116.48    5.69
  13   0  28    2.62    4.44
  15   0 -15   -0.07    2.79
  29   0 -17    0.28    4.60
  30   0 -17   -0.32    4.64
   4  -1  -1  630.96   19.00
  10  -1  23    6.52    4.13
  12  -1  24    2.36    4.30
  23  -1 -14    3.09    4.15
  24  -1 -14    0.60    4.31
  27  -1 -14    5.62    4.55
  28  -1 -14    0.07    4.70
  33  -1 -13    5.04    5.01
   6  -2   6    2.89    1.44
   6  -2   7  337.89   11.83
   6  -2   9  236.84    9.13
   7  -2   2   68.31    4.27
   7  -2  13  222.84    9.24
   8  -2  15   45.28    4.72
  13  -2  -6   15.91    3.93
  13  -2  20   34.72    5.49
  15  -2  21   15.94    5.44
  19  -2  22   -0.01    5.82
  22  -2 -10   11.71    4.85
  32  -2  -9    1.02    5.01
  34  -2  -8   11.16    5.58
  12  -3  10   81.42    6.20
  13  -3   2   70.25    5.65
  16  -3  15    0.41    1.83
  18  -3  16    4.85    4.89
  20  -3  -4   25.42    5.29
  21  -3  17    0.52    6.28
  22  -3  17   16.15    6.93
  23  -3  17    4.93    6.77
  24  -3  -5   17.19    5.60
  24  -3  17    6.83    6.97
  25  -3  -5    5.54    5.19
  26  -3  -5    3.98    5.24
  27  -3  16   11.14    7.23
  29  -3  -4    0.73    5.59
  31  -3  -3   11.25    6.32
  34  -3   0    1.37    6.26
 -18  15 -15    5.41    7.19
 -25  14   8    1.24    5.54
 -25  14  13    3.74    5.08
 -24  14   1    1.24    6.38
 -21  14  -8    0.46    7.06
 -20  14 -10    2.15    7.21
 -17  14 -15    0.08    6.54
 -14  14 -19    3.85    6.44
 -24  13   7    0.40    5.59
 -24  13  13    3.07    4.92
 -24  13  14    0.23    5.33
 -22  13  -3    0.62    6.32
 -20  13  -8   36.36    8.02
 -19  13 -10   18.37    7.82
 -12  13 -20    1.00    6.12
 -11  13 -21   -0.03    6.06
 -10  13 -22    1.45    5.89
  -9  13 -23    0.00    5.81
  -8  13 -24    6.83    5.88
 -23  12   7    2.49    5.52
 -23  12   8    2.67    5.85
 -23  12  13    0.00    5.23
 -14  12 -16   12.21    6.61
 -22  11   8    0.89    5.80
 -22  11   9   21.35    5.88
 -22  11  10    2.01    4.99
 -22  11  11    4.01    4.95
 -22  11  12    0.39    5.10
 -21  11  19    0.31    4.21
 -19  11  -5    2.77    6.21
  -5  11 -24    0.95    4.86
  -1  11 -27    2.19    3.78
 -20  10   2    3.79    5.94
 -20  10  18    0.74    4.77
 -18  10  24   -0.25    3.66
   1  10 -27    5.74    3.17
 -19   9  16    1.12    4.53
  -9   9 -17    4.56    5.13
  -5   9 -21   18.58    4.91
   0   9 -25    2.47    3.50
   5   9 -28    3.34    2.40
   7   9 -29    9.12    1.96
 -18   8   6    0.04    4.68
 -18   8  13   22.12    4.90
 -15   7  -1    3.53    4.95
 -12   7  -8   97.79    7.80
 -15   6   7    7.84    4.37
 -15   6  12   12.32    4.21
 -14   6   1    1.53    4.39
 -11   6  25   15.79    2.77
 -13   5  14    2.66    3.54
 -10   5  -5    7.95    4.22
  -9   5  -7    6.92    3.79
  -4   5 -14  124.64    6.46
 -11   4   4    0.81    3.28
  -5   4 -10  125.34    6.37
  14   4 -24    1.04    1.69
  23   4 -26    0.44    2.94
   0   3 -13  153.60    5.69
  17   3 -23    8.56    2.56
  22   3 -24    4.23    3.07
  -7   2  11  130.59    5.36
   1   2 -11   94.09    3.50
  23   2 -22    1.33    3.25
  -3   1   0   93.35    3.59
  18   0 -16    5.17    3.67
  23   0 -17    0.07    4.01
  24   0 -17    0.09    3.95
  27   0 -17   -0.12    4.16
  28   0 -17   -0.14    4.33
   5  -1  18   50.70    4.11
  15  -1  25    1.35    5.35
  19  -1 -13    1.10    3.95
  25  -1 -14   22.05    5.12
  26  -1 -14    6.09    4.52
   6  -2   8  164.90    7.16
   8  -2   0  798.95   25.01
  10  -2  -3  286.79   10.87
  11  -2  -4  104.91    6.03
  12  -2  -5   96.71    5.74
  12  -2  19   58.89    6.25
  16  -2  21    2.68    5.40
  19  -2  -9  131.40    7.92
  20  -2  22    0.29    5.93
  21  -2  22    3.91    6.23
  23  -2 -10    0.60    4.50
  23  -2  22    4.52    7.09
  24  -2 -10    0.78    4.88
  25  -2 -10    2.04    4.93
  26  -2 -10    4.20    4.97
  27  -2 -10   18.97    5.67
  31  -2  -9    3.17    4.98
  33  -2  -8    3.45    5.88
  12  -3   7  402.49   15.38
  12  -3   8  120.50    7.34
  12  -3   9    6.83    4.14
  14  -3   1   26.04    4.48
  15  -3  14   13.39    3.16
  19  -3  16    1.79    5.48
  21  -3  -4  149.95    9.30
  26  -3  16    0.14    6.98
  28  -3  -4   22.86    6.12
  28  -3  15    0.76    7.56
  30  -3  -3   17.54    6.51
  32  -3  -2   -0.11    6.25
  34  -3   1    1.38    6.57
 -25  15   1    8.43    6.92
 -24  15  -3    3.70    7.19
 -21  15 -10    0.00    6.47
 -20  15 -12    0.08    6.91
 -25  14   6    1.69    5.55
 -23  14  -3    1.21    6.88
 -22  14  -6    0.00    6.44
 -24  13   6   29.88    6.85
 -24  13  15    3.25    5.12
 -23  13   0    0.49    5.91
 -18  13 -12    1.53    7.17
 -16  13 -15    6.45    7.07
 -23  12   6    1.66    5.59
 -23  12  14    4.08    4.90
 -22  12  20   -0.07    4.34
 -21  12  -3    4.71    6.68
 -19  12  -8    9.92    6.67
 -18  12 -10   31.99    7.61
 -22  11   7    5.62    5.43
 -22  11  13   42.58    6.40
 -21  11   1    6.39    6.10
 -15  11 -13    0.88    6.18
 -12  11 -17    1.23    5.63
 -17  10  -7    1.81    5.84
 -16  10  -9    0.88    5.96
  -2  10 -25   16.33    4.17
 -19   9   3    1.74    5.07
 -17   9  -4   14.28    5.69
  -4   9 -22    0.39    4.35
 -18   8   5   10.80    5.67
 -18   8  14    1.49    4.54
 -17   8  19   58.09    5.52
 -16   8  -3    0.94    5.34
 -12   8 -11    9.55    5.32
  -2   8 -22    1.05    3.77
 -16   7  17    2.49    4.00
 -14   7  -4  120.86    8.46
 -11   7 -10    0.52    4.44
 -15   6   6  105.01    7.17
 -15   6  13    3.69    3.87
 -13   6  21   12.08    3.53
  -7   6 -13    6.78    3.97
   0   6 -20   20.89    3.21
   6   6 -24    1.67    1.45
 -13   5   4   61.68    5.44
 -11   5  -3    2.71    4.08
  -9   5  25    0.58    2.15
  -6   5  29    2.03    1.34
  -7   4  -7   57.54    4.71
  -9   3   4    8.39    3.08
  -9   3  14    3.33    2.66
  -8   3   0   11.49    3.18
   1   3 -14  184.43    6.37
  23   3 -24    1.48    3.45
  -7   2   6  452.82   14.65
  -6   2   1   12.92    2.57
   3   2 -13  152.78    4.69
   5   2  30    3.35    2.72
  24   2 -22    0.69    3.62
  25   2 -22    1.49    3.72
  27   2 -22    7.91    4.00
  28   2 -22    4.97    3.85
   8   1 -14   23.79    2.03
  16   1 -18   19.81    3.51
   6   0  24    3.88    3.34
   9   0  26   88.28    6.32
  11   0  27    0.09    4.42
  14   0  28    0.67    4.63
  25   0 -17    0.18    4.07
  26   0 -17   -0.18    4.07
   9  -1  22   20.10    4.59
  31  -1 -13   -0.21    5.42
   9  -2  16  141.98    7.65
  11  -2  18   21.97    4.81
  14  -2  20    0.64    5.37
  15  -2  -7  226.89    9.94
  17  -2  -8    4.07    3.93
  30  -2  -9    0.07    5.17
  34  -2  -7    1.27    5.71
  13  -3   3   57.72    5.52
  13  -3  11    6.52    4.33
  15  -3   0  101.48    6.99
  16  -3  -1  296.11   12.67
  17  -3  -2   20.15    5.06
  19  -3  -3   13.33    4.91
  20  -3  16    8.50    6.51
  21  -3  16   32.99    7.34
  22  -3  16    2.71    6.23
  23  -3  -4  259.32   12.72
  23  -3  16    8.36    6.76
  24  -3  16   -0.01    6.45
  25  -3  -4    9.15    6.04
  25  -3  16    0.59    7.01
  26  -3  -4    1.99    5.23
  27  -3  -4   -0.29    5.59
  27  -3  15    2.13    6.80
  29  -3  -3   11.61    6.31
  29  -3  14    0.00    7.12
  30  -3  13    0.60    7.73
  31  -3  -2    2.81    6.16
  33  -3   0    7.81    6.56
  33  -3   1    4.97    6.26
  34  -3   2    2.62    6.17
  34  -3   3    0.24    6.44
  34  -3   4    0.22    6.97
 -26  15   6    4.40    6.08
 -25  15   0    0.59    6.33
 -23  15  -6    3.98    6.98
 -25  14   5    4.15    6.11
 -24  14   0    3.74    6.64
 -15  14 -18    1.40    6.71
 -24  13  16    1.08    4.67
  -7  13 -25    2.93    5.58
 -23  12   5    9.72    6.03
 -23  12  15   -0.01    4.79
 -22  12   0    4.63    6.69
 -20  12  -6    8.75    6.48
 -17  12 -12   -0.14    6.81
 -15  12 -15    2.15    6.53
 -10  12 -21    2.59    5.69
 -22  11   6    7.54    5.51
 -22  11  14   38.77    6.00
 -20  11  -3   50.16    7.48
 -13  11 -16    4.21    5.96
 -21  10   8    5.00    5.28
 -21  10   9   15.95    5.63
 -21  10  10    3.36    5.06
 -21  10  11    0.00    4.98
 -21  10  12   37.49    6.15
 -20  10   1    0.83    5.81
 -19  10  22    1.96    4.07
 -15  10 -11   35.53    6.76
 -13  10 -14    6.92    5.77
  -8  10 -20    6.45    5.23
 -19   9  17    1.81    4.16
 -18   9  21    8.23    4.21
 -13   9 -12    5.53    5.73
 -10   9 -16    2.65    4.83
 -18   8  15   98.57    7.08
 -17   8   0    0.34    5.24
 -13   8  28    5.83    2.88
 -14   7  23    8.48    3.53
 -13   7  25   21.95    3.68
  -9   7 -13   47.71    5.60
 -15   6   5  141.43    8.55
 -12   6  -5   59.09    6.04
 -11   6  -7   56.82    6.15
  16   6 -28    1.38    1.59
 -13   5  15   25.53    4.11
  -5   5 -13   73.62    5.21
   0   5 -18   35.67    3.31
 -11   4   3  212.59    9.45
  -9   4  21    6.20    2.42
  -6   4  26    0.13    1.34
  -1   3 -12   59.29    3.41
   1   3  30    5.92    1.79
  24   3 -24    0.16    3.48
   1   2  27    0.38    1.91
   7   2  31    0.25    3.24
  18   2 -21    0.06    3.11
  26   2 -22    0.11    3.77
  -2   1  19   78.80    2.65
  20   1 -19    0.02    3.55
   3   0  21    0.13    2.51
  19   0 -16   53.10    5.11
  32   0 -16    1.48    4.84
   2  -1  10   47.89    2.94
   6  -1  19  123.85    6.48
   8  -1  21   16.24    4.17
  11  -1  23    7.22    4.62
  13  -1  24    0.79    5.01
  16  -1  25    0.08    5.60
  20  -1 -13   41.75    5.22
  30  -1 -13    0.52    5.09
  33  -1 -12   -0.21    5.18
   7  -2  12  234.98    9.54
  10  -2  17   43.54    5.32
  17  -2  21    0.45    5.45
  20  -2  -9   27.72    4.88
  29  -2  -9    2.00    5.08
  32  -2  -8    1.35    5.03
  35  -2  -6    0.82    5.53
  13  -3  10   34.04    5.28
  14  -3  12    0.03    4.75
  15  -3  13  116.16    8.29
  16  -3  14   15.46    5.30
  18  -3  -2   -0.13    4.64
  18  -3  15   16.83    6.22
  20  -3  -3   15.59    5.15
  24  -3  -4    9.91    5.81
  26  -3  15    0.58    6.91
  28  -3  -3    1.54    5.95
  28  -3  14    1.02    7.09
  30  -3  -2   17.09    6.36
  31  -3  -1    1.30    6.23
  31  -3  12    1.18    7.27
  32  -3  10    1.39    7.21
  33  -3   2    0.96    6.58
 -26  15   5    1.95    5.94
 -19  15 -14   -0.75    7.04
 -17  15 -17    0.96    7.37
 -25  14   4    8.97    6.49
 -23  14  -4   -0.52    7.02
 -18  14 -14    0.00    6.48
 -22  13  -4   -0.33    6.87
 -17  13 -14   11.50    7.16
 -23  12   4    0.83    6.02
 -23  12  16    1.10    4.72
 -11  12 -20    0.00    5.78
  -9  12 -22    0.74    5.71
 -22  11   5    3.07    5.45
 -21  11   0   42.96    7.37
 -21  11  20    0.35    4.19
 -20  11  23    4.46    4.18
 -19  11  -6   36.79    7.52
 -18  11  -8    0.18    6.36
 -17  11 -10   27.55    6.89
  -4  11 -25   35.78    5.59
 -21  10   7    7.06    5.54
 -20  10  19    0.69    4.19
 -10  10 -18    1.04    5.16
  -9  10 -19    1.13    5.11
  -7  10 -21    1.29    4.98
 -19   9   2    2.52    5.19
   3   9 -27   13.05    3.18
 -18   8   4    9.13    5.17
 -17   7   9    4.71    4.48
 -17   7  10    3.67    4.47
 -15   7  -2   51.57    6.31
 -15   6  14   26.22    4.45
 -14   6   0   90.45    7.16
 -13   6  -3    1.72    4.21
 -10   6  -9    2.65    4.47
 -12   5  19    6.45    3.27
  -8   5  -9   59.39    5.14
   4   5 -21   30.04    2.28
  19   5 -27    0.33    2.42
  -8   4  23    0.43    1.97
  -6   3  -5  304.84   11.03
  25   3 -24    4.87    3.66
  -1   2  25    5.55    1.38
   7   1  28    4.65    3.61
   9   1  29    1.56    3.90
   4   0  22    6.06    3.13
   5   0  23    0.15    3.26
  10   0 -12   27.21    2.99
  16   0 -15    0.43    3.36
  31   0 -16    6.88    4.65
   2  -1   6   16.92    1.96
   4  -1  16  152.95    6.62
   7  -1  20   74.08    5.40
  17  -1 -12   15.47    4.11
  17  -1  25    1.03    5.45
  21  -1 -13    1.50    3.85
  29  -1 -13    0.57    5.27
   7  -2   3    6.67    2.87
   8  -2  14   62.20    5.16
   9  -2  -1 1236.74   37.59
  14  -2  -6   14.53    3.88
  15  -2  20    0.93    5.21
  18  -2  21    1.12    5.78
  19  -2  21   13.19    6.72
  21  -2  -9    1.11    4.65
  31  -2  -8   13.43    5.58
  33  -2  -7    0.22    5.44
  13  -3   9   17.61    4.69
  14  -3   2    0.41    4.09
  14  -3  11    1.20    4.63
  17  -3  -1    3.55    4.44
  17  -3  14   16.49    5.89
  19  -3  15   10.30    6.13
  20  -3  15    6.15    6.22
  24  -3  15    0.51    6.35
  25  -3  15    4.72    7.16
  26  -3  -3   29.37    6.50
  27  -3  -3    5.70    5.55
  27  -3  14    0.19    6.79
  29  -3  -2    5.60    6.02
  29  -3  13    1.82    7.45
  30  -3  -1   10.63    6.27
  30  -3  12    9.01    7.41
  31  -3   0    3.30    5.97
  32  -3   1    1.33    6.48
  32  -3   9    1.26    6.94
  33  -3   3    2.27    6.87
  33  -3   4    1.14    6.77
  33  -3   5    0.13    6.75
  33  -3   6    0.54    7.08
  33  -3   7   -0.78    7.16
 -26  15   4    0.86    6.23
 -25  15  -1    4.66    6.50
 -24  15  -4    0.18    6.63
 -24  14  -1    1.67    6.48
 -21  14  -9    0.69    6.85
 -20  14 -11    2.74    7.18
 -16  14 -17   -0.72    6.91
 -24  13   3    6.52    6.54
 -23  13  -1   -0.11    6.74
 -20  13  -9    6.90    7.02
 -22  12  -1    0.46    6.26
 -21  12  -4    0.56    6.51
 -12  12 -19   20.80    6.93
 -22  11   4    0.69    5.68
 -22  11  16    0.00    4.90
 -16  11 -12   -0.20    6.33
 -21  10   6    8.22    5.77
 -21  10  14    0.22    4.65
 -19  10  -3    2.33    5.75
 -14  10 -13    1.59    5.64
  -6  10 -22    7.89    4.97
 -20   9  10   10.38    5.39
 -19   9  18   33.28    5.20
 -18   9  -2   16.21    6.07
 -17   9  24    0.00    3.47
 -16   9  -7   23.09    6.18
 -16   9  26    3.86    3.55
 -11   9 -15    4.49    5.48
  -3   9 -23    2.31    4.28
 -18   8  16    4.19    4.13
 -17   8  20    3.25    3.96
 -15   8  -6  113.29    8.54
 -14   8  -8   19.59    5.64
   2   8 -25   13.12    3.34
 -17   7   8   29.04    5.28
 -17   7  11    1.83    4.09
 -17   7  12   25.30    4.84
 -16   7   1   19.26    5.55
 -16   7  18    4.87    3.83
 -15   7  21    7.41    3.67
  -8   6 -12   22.77    4.80
 -13   5   3   89.47    6.50
 -12   5  -1    4.69    4.04
  -6   5 -12   27.85    4.07
 -10   4  -1   65.15    5.06
  -9   3   3  516.75   17.26
  -8   3  18   22.42    2.60
  -7   3  -3  181.39    7.79
  18   3 -23    0.00    2.98
  -7   2   5    5.61    2.42
  -5   2  19    2.10    1.15
   0   2  26    4.10    1.74
  15   2 -20   21.14    3.27
  -4   1   3  358.68   11.21
   0   1  22    0.96    1.70
   4   1  26    6.65    2.93
  21   1 -19    0.49    3.58
  29   1 -19    0.67    4.23
  30   1 -19    0.51    4.21
   0   0  16    1.13    1.46
   1   0  18    3.59    2.03
  12   0  27   -0.34    4.80
  30   0 -16   -0.15    4.57
   2  -1   9  879.80   26.13
  14  -1  24   17.30    5.64
  18  -1  25   -0.28    5.72
  22  -1 -13    5.83    4.23
  27  -1 -13    2.44    4.80
  28  -1 -13    0.21    4.60
  32  -1 -12    3.07    5.32
  34  -1 -11    0.62    5.42
  16  -2  -7  420.47   15.65
  18  -2  -8    0.62    4.03
  20  -2  21    2.58    6.22
  21  -2  21    3.54    6.65
  22  -2  -9    0.65    4.52
  22  -2  21    5.52    6.43
  23  -2  -9    8.25    5.19
  24  -2  -9    1.84    5.11
  25  -2  -9    9.03    5.41
  26  -2  -9    8.78    5.20
  30  -2  -8    6.93    5.40
  32  -2  -7   -0.10    5.70
  34  -2  -6    0.79    6.22
  35  -2  -5   -0.12    5.61
  13  -3   6  161.19    8.60
  13  -3   7  115.16    7.34
  13  -3   8   27.50    5.16
  15  -3   1    0.47    3.93
  15  -3  12    9.04    5.30
  16  -3   0   66.09    6.15
  16  -3  13   12.24    5.51
  21  -3  15    3.01    6.24
  22  -3  -3    2.95    5.23
  22  -3  15   20.10    7.15
  23  -3  -3   13.91    5.49
  23  -3  15   -0.13    6.62
  24  -3  -3    6.42    5.38
  25  -3  -3    1.66    5.49
  26  -3  14    0.08    6.82
  28  -3  -2    0.16    5.84
  28  -3  13    1.39    6.84
  29  -3  12    3.37    7.00
  30  -3  11    4.17    7.23
  31  -3  10    1.02    7.26
  32  -3   2    0.00    6.47
  32  -3   3    2.55    6.78
  32  -3   4    4.25    7.13
  32  -3   6    1.46    7.03
  32  -3   7    1.22    7.04
  32  -3   8    2.87    7.23
 -26  15   3    9.95    6.83
 -21  15 -11    2.65    7.73
 -18  15 -16    1.46    7.52
 -25  14   3    1.48    6.04
 -22  14  -7    1.06    6.93
 -21  13  -7    9.56    7.09
 -19  13 -11    2.78    6.85
 -23  12   3    3.19    6.14
 -19  12  -9   15.95    7.10
 -16  12 -14    7.52    7.02
 -13  12 -18    0.17    6.47
 -14  11 -15   15.18    6.31
 -21  10   5   49.99    7.09
 -21  10  15    5.95    4.87
 -20  10   0    0.53    5.73
 -17  10  -8    4.79    5.78
 -11  10 -17    3.20    5.73
  -5  10 -23   21.04    5.14
  -1  10 -26    7.57    4.05
 -20   9   7    0.74    5.28
 -20   9   8    0.24    4.98
 -20   9   9    1.68    5.33
 -20   9  12   46.18    6.16
 -19   9   1   46.13    6.94
 -17   9  -5    5.25    5.49
 -18   8   3   12.45    5.43
 -17   8  -1   17.31    5.74
 -16   8  -4   -0.07    5.31
 -15   8  25   -0.08    3.37
 -13   8 -10    6.08    5.20
  -1   8 -23    2.89    3.64
  10   8 -29    0.93    1.09
 -17   7  13    0.16    4.37
 -14   7  -5    0.91    4.73
 -13   7  -7    9.83    5.03
 -12   7  27    0.14    2.89
 -10   7 -12   18.82    5.07
 -15   6  15    9.79    3.86
 -10   6  27    0.08    2.43
 -13   5  16   16.55    3.76
  15   5 -26   22.31    2.29
 -10   4  19    2.97    2.80
  -6   4  -9  124.82    6.42
  -2   3 -11   61.11    3.67
   2   3 -15  164.35    5.63
   0   2 -10    1.36    1.69
  19   2 -21    2.50    3.34
   0   1  -6  115.86    3.89
  14   1 -17    5.54    2.92
  17   1 -18   37.25    4.09
  22   1 -19    0.68    3.65
  28   1 -19    2.39    4.21
   8   0  25    0.22    3.99
  10   0  26   37.98    5.37
  29   0 -16    0.00    4.36
   2  -1   7 1268.20   37.03
   2  -1   8   53.03    2.98
  12  -1  23    0.11    4.64
  15  -1 -11  184.78    8.31
  23  -1 -13    0.30    4.18
  24  -1 -13   16.31    5.10
  25  -1 -13   34.90    5.81
  26  -1 -13   71.92    7.02
   7  -2   4 1026.60   31.49
   8  -2   1   54.57    4.05
   9  -2  15   62.82    5.38
  10  -2  -2   97.76    5.60
  12  -2  18   16.53    5.02
  13  -2  -5    8.12    3.37
  16  -2  20   14.93    5.69
  19  -2  -8    9.15    4.48
  29  -2  -8   18.23    5.84
  33  -2  -6    2.16    5.50
  14  -3  10   20.78    4.93
  17  -3  13    3.86    5.45
  18  -3  -1  142.47    8.44
  19  -3  14    5.19    5.70
  24  -3  14    0.40    6.25
  25  -3  14    3.68    7.12
  26  -3  -2   25.36    6.44
  27  -3  -2   19.38    6.21
  27  -3  13    0.00    6.48
  28  -3  -1   19.09    6.06
  28  -3  12    6.06    6.97
  29  -3  -1    0.87    5.72
  29  -3  11    1.65    7.02
  30  -3   0    1.50    6.21
  31  -3   2    3.77    6.30
  31  -3   8   12.78    7.61
  31  -3   9    6.59    7.38
  32  -3   5    2.56    6.47
 -20  15 -13    1.49    7.21
 -25  14   2   -0.85    6.29
 -24  14  -2    4.48    6.73
 -23  14  -5   15.52    7.30
 -17  14 -16    0.05    6.83
 -13  14 -21   -0.64    6.49
 -24  13   2   15.25    6.73
 -23  13  -2    0.61    6.40
 -22  13  -5    0.54    6.83
 -18  13 -13    0.72    7.08
 -23  12  18    0.51    4.59
 -22  12  -2    3.08    6.09
 -20  12  -7    7.64    7.08
 -18  12 -11    0.16    6.26
 -14  12 -17   14.18    6.83
 -22  11   3    1.51    6.06
 -22  11  17    0.27    4.81
 -21  11  21    0.28    4.52
  -9  11 -21    7.31    5.65
  -3  11 -26    1.57    4.55
   0  11 -28    2.10    4.08
 -21  10   4   29.80    6.41
 -21  10  16    9.45    4.85
 -20  10  20    5.99    4.39
 -19  10  23    0.18    3.80
 -18  10  -6    6.33    6.32
 -16  10 -10    4.31    6.52
 -12  10 -16   14.85    5.98
   4  10 -29   12.48    3.33
 -20   9   6    0.76    5.18
 -20   9  13    1.29    4.52
 -18   9  22    8.62    4.06
 -14   9 -11   41.67    6.96
 -12   9 -14    3.30    5.02
 -18   8  17   15.90    4.61
 -16   8  23    8.00    3.80
 -12   7  -9   57.69    6.62
   1   6 -21   15.47    3.11
 -13   5   2  274.86   11.83
 -10   5  -6   20.83    4.19
  -7   5  28    5.65    1.72
  12   5 -25    0.64    1.24
 -11   4   2  501.58   17.56
 -11   4  16  116.43    5.91
  -9   3  15   24.42    3.19
  -3   2  -6  197.26    7.18
   3   1  25    3.52    2.88
  23   1 -19    0.12    3.81
  24   1 -19    2.95    3.98
  26   1 -19    0.32    4.07
  27   1 -19    0.87    4.06
  -1   0  13    0.09    1.02
  12   0 -13    0.69    2.87
  14   0 -14  132.89    6.54
  28   0 -16   -0.23    4.44
   3  -1   2   14.37    1.20
  15  -1  24    1.30    5.23
  18  -1 -12   73.45    5.73
  30  -1 -12    2.22    4.86
  33  -1 -11    1.16    5.24
   8  -2  13  120.63    6.77
  10  -2  16   20.32    4.65
  11  -2  -3  123.58    6.48
  11  -2  17   14.94    4.61
  12  -2  -4  312.56   11.95
  14  -2  19   40.50    6.10
  17  -2  20   12.59    5.94
  25  -2  20   -0.46    7.03
  28  -2  -8   -0.42    5.00
  31  -2  -7    2.26    5.49
  34  -2  -5    2.19    5.91
  14  -3   5   45.95    5.51
  14  -3   9    4.79    4.44
  15  -3  11    1.04    4.94
  16  -3  12    6.39    5.37
  18  -3  13   34.03    6.62
  20  -3  14    5.85    6.09
  21  -3  -2   -0.14    5.10
  21  -3  14    0.63    6.38
  22  -3  -2    1.78    5.10
  22  -3  14    1.63    6.13
  23  -3  -2   -0.07    5.29
  23  -3  14    9.96    6.80
  24  -3  -2    8.56    5.44
  25  -3  -2   31.04    6.65
  25  -3  13   16.76    7.69
  26  -3  13   13.25    7.24
  27  -3  -1    8.99    6.08
  27  -3  12    0.03    6.50
  28  -3  11   15.97    7.76
  29  -3   0   15.89    6.60
  29  -3  10    5.38    7.18
  30  -3   1    8.29    6.65
  30  -3   9    3.17    6.92
  31  -3   3    1.16    5.93
  31  -3   4    9.57    6.97
  31  -3   5    2.98    6.65
  31  -3   6    0.41    6.86
  31  -3   7   31.06    8.00
 -26  15   2    0.99    6.81
 -25  15  -2    5.83    7.12
 -24  15  -5    1.50    7.35
 -26  14   9   -0.02    6.07
 -26  14  10    0.00    5.45
 -26  14  11   -0.03    5.69
 -14  14 -20    0.95    7.03
 -25  13   9    0.52    5.34
 -25  13  10   -0.04    5.56
 -25  13  11    0.73    5.21
 -25  13  12    1.67    5.66
 -22  11   2    3.28    6.05
 -19  11  -7    1.90    6.07
 -18  11  -9    0.22    5.99
 -15  11 -14   13.96    7.00
 -11  11 -19   10.56    5.96
 -10  11 -20    0.30    5.42
  -8  11 -22   13.85    5.55
 -20  10  -1   36.46    7.06
 -15  10 -12    0.27    5.88
 -20   9   5    1.75    5.66
 -20   9  14    1.67    4.91
 -19   9   0   28.21    6.03
 -19   9  19   25.32    4.83
 -18   9  -3    0.83    5.49
  -2   9 -24   -0.35    4.05
   1   9 -26   14.21    3.74
 -18   8   2    0.81    5.22
 -14   8  27    4.10    3.27
  -7   8 -18    0.66    4.45
  -6   8 -19    0.12    4.24
 -17   7   5   67.18    6.76
 -17   7  14   -0.42    4.08
 -16   7   0    1.46    5.02
 -15   7  -3   28.58    5.67
  -6   7 -17   14.45    4.41
  -5   7 -18   26.11    4.61
 -15   6  16   11.11    4.04
 -14   6  -1    2.43    4.78
 -13   6  22   29.65    3.86
 -12   6  -6   46.81    5.74
 -12   6  24    7.94    3.19
  -9   6 -11  151.73    8.55
 -11   5  -4   13.71    4.51
   1   5 -19    2.13    2.63
  20   5 -27    7.38    2.95
  -8   4  -6   13.50    3.48
  -3   4 -13    1.30    2.90
  -2   4 -14  175.86    7.17
  -1   4 -15  172.10    6.90
  -8   3  -1  284.95   10.80
  -7   2   4  264.78    9.50
  -7   2  13   43.64    3.01
   4   2  29   15.68    3.36
  20   2 -21    2.15    3.45
  10   1  29    1.76    4.32
  17   0 -15   -0.05    3.46
  22   0 -16   13.45    4.31
  23   0 -16   12.96    4.46
  24   0 -16   24.37    4.84
  25   0 -16    2.97    4.17
  26   0 -16    8.38    4.57
  27   0 -16    0.75    4.32
  32   0 -15    0.13    4.75
   5  -1  17    5.69    3.17
   9  -1  21    9.69    4.30
  16  -1  24    1.69    5.48
  19  -1 -12   28.16    5.18
  29  -1 -12    3.93    4.91
  32  -1 -11    0.09    5.22
  34  -1 -10    1.99    5.51
   7  -2   5  187.19    7.82
  13  -2  18   46.58    6.01
  15  -2  19    9.97    5.30
  17  -2  -7   18.73    4.64
  18  -2  20    0.88    5.83
  19  -2  20   10.37    6.25
  20  -2  -8   74.30    6.70
  20  -2  20    0.06    5.97
  21  -2  20    1.97    6.60
  23  -2  20   16.11    6.06
  30  -2  -7    8.56    5.55
  32  -2  -6    0.31    5.38
  33  -2  -5    0.28    5.91
  34  -2  -4    3.14    6.14
  14  -3   6  102.58    7.24
  14  -3   7   30.06    5.23
  14  -3   8   82.02    7.03
  15  -3  10   23.06    5.29
  16  -3  11    0.74    4.94
  17  -3  12    0.31    5.43
  23  -3  13    0.43    6.83
  24  -3  13    2.38    6.61
  26  -3  -1   10.69    5.82
  26  -3  12    2.63    6.71
  27  -3  11   29.24    8.31
  28  -3   0   10.63    6.54
  29  -3   1   14.77    6.82
  30  -3   3    1.81    6.33
  30  -3   4   -0.35    6.65
  30  -3   5   11.72    7.20
  30  -3   6   13.81    7.16
  30  -3   7    3.70    6.85
  30  -3   8    0.53    7.08
 -26  15   1    0.92    6.84
 -22  15 -10   14.16    7.63
 -19  15 -15    0.81    7.43
 -25  14   1    0.79    6.60
 -24  14  -3   15.55    6.98
 -22  14  -8    4.10    6.19
 -21  14 -10    0.51    7.13
 -18  14 -15   14.19    7.17
 -15  14 -19    7.47    7.57
 -25  13   7    1.75    5.74
 -25  13   8   21.58    6.53
 -25  13  13    1.14    4.96
 -24  13   1    3.36    6.07
 -23  13  -3    3.24    6.38
 -21  13  -8    0.91    6.86
 -20  13 -10    7.42    7.10
 -12  13 -21    0.00    6.24
 -11  13 -22   13.01    6.41
 -10  13 -23    3.18    5.89
 -24  12   8    8.74    5.65
 -24  12   9    5.34    5.46
 -24  12  10    0.89    5.65
 -24  12  11    0.69    5.62
 -24  12  12    7.59    5.46
 -23  12   1   46.84    7.90
 -23  12  19    0.36    4.54
 -17  12 -13    0.90    6.69
 -15  12 -16    3.01    6.50
 -22  11  18    2.59    4.90
 -21  11  -2    0.46    6.14
 -20  11  -5    9.18    6.76
 -17  11 -11    6.07    6.25
 -12  11 -18   28.40    6.70
  -7  11 -23   13.37    5.65
 -21  10   3   14.09    6.14
 -21  10  17   -0.02    4.46
 -13  10 -15    4.50    5.79
  -4  10 -24    5.28    4.37
   2  10 -28    0.39    3.39
 -20   9  15    0.55    4.68
 -17   8  -2   13.53    5.57
 -17   8  21    0.54    3.88
  -8   8 -17   33.48    5.60
  -5   8 -20   14.17    4.51
 -17   7   4   42.74    6.15
 -16   7  19    5.42    3.73
 -14   7  24   10.84    3.54
 -11   7 -11   11.49    4.87
  -7   7 -16   72.57    6.15
 -13   6  -4   20.78    5.23
 -11   6  -8   37.66    5.35
   4   6 -23    2.08    2.15
 -14   5   9    5.11    4.00
 -11   5  22    2.82    3.03
  -9   5  -8  219.11    9.95
  -7   5 -11   17.07    3.92
 -12   4   8   51.60    4.89
 -12   4   9    1.06    3.47
 -12   4  10   32.96    4.28
  -1   4  31    1.05    1.25
   4   4 -19    2.99    1.43
  -9   3   2   74.91    4.94
  19   3 -23    4.55    3.24
   1   1  23    3.77    2.18
   2   1  24    2.00    2.69
   6   1  27    4.82    3.50
  10   1 -15    6.38    2.44
  12   1 -16   51.91    3.80
  31   1 -18    3.50    4.45
   7   0  24   29.20    4.59
  14   0  27    1.27    5.22
  31   0 -15    0.18    4.93
   3  -1  13  122.34    5.36
  13  -1  23    1.02    4.81
  16  -1 -11    2.65    3.74
  17  -1  24    3.39    5.78
  28  -1 -12    0.43    4.73
   7  -2   9  612.40   20.04
   8  -2   2   95.84    5.35
   9  -2   0   59.08    4.52
  21  -2  -8    1.74    4.50
  22  -2  -8    0.56    4.44
  23  -2  -8   70.05    7.09
  24  -2  -8   -0.32    5.10
  25  -2  -8   12.35    5.36
  26  -2  19    4.07    7.49
  29  -2  -7   27.31    6.09
  31  -2  -6    1.70    5.52
  35  -2  -2    0.67    6.40
  15  -3   4    2.93    4.63
  15  -3   9    6.63    4.81
  18  -3  12   45.27    6.76
  19  -3   0   -0.56    5.03
  20  -3  13    9.42    6.59
  21  -3  -1    0.40    5.01
  21  -3  13   11.05    6.67
  22  -3  -1    0.82    5.31
  22  -3  13   14.37    6.88
  23  -3  -1    0.49    5.39
  24  -3  -1   25.50    6.15
  25  -3  -1    0.38    5.66
  25  -3  12    2.69    6.56
  26  -3   0    4.17    5.41
  26  -3  11    1.62    6.76
  27  -3   0    1.31    6.12
  28  -3   1   11.27    6.31
  28  -3   9   10.89    7.18
  28  -3  10    6.86    7.67
  29  -3   2    0.95    6.03
  29  -3   4   23.70    6.91
  29  -3   7    2.31    6.78
  29  -3   8   -0.68    6.95
 -25  15  -3    3.25    7.01
 -21  15 -12    2.05    7.14
 -26  14   6    0.75    5.98
 -25  14   0    6.69    6.58
 -23  14  -6    7.30    7.32
 -16  14 -18   -0.34    6.68
 -25  13  14    0.23    5.43
 -24  13   0    9.19    6.32
 -22  13  -6    0.37    7.05
 -19  13 -12    6.84    7.67
 -13  13 -20    2.26    6.36
  -9  13 -24    0.54    5.84
 -24  12   6    0.00    5.59
 -24  12   7    1.22    5.77
 -24  12  13    0.52    4.91
 -24  12  14    4.95    5.17
 -22  12  -3    1.66    6.74
 -20  12  -8   46.58    8.33
  -5  12 -26    0.00    4.41
 -23  11   8   10.63    5.80
 -23  11   9    4.00    5.54
 -23  11  10    4.63    5.40
 -23  11  11    6.94    5.39
 -23  11  12    0.08    5.42
 -22  11   1   -0.29    6.19
 -21  11  22    0.62    4.21
 -13  11 -17    4.05    6.06
 -21  10   2    2.86    5.93
 -20  10  21    1.81    4.20
 -20   9   4   37.93    6.52
 -17   9  -6   28.93    6.43
 -15   9 -10    3.70    6.15
 -13   9 -13  101.95    8.76
  -9   9 -18    2.33    4.78
  -8   9 -19   12.93    5.09
  -7   9 -20    0.89    4.85
 -19   8   7    8.10    5.37
 -19   8   8   18.19    5.36
 -19   8  10   22.83    5.05
 -19   8  11    2.94    4.69
 -19   8  12   11.39    4.89
 -18   8   1    9.29    5.33
 -18   8  18    2.66    4.17
 -16   8  -5  142.29    9.69
 -15   8  -7   10.52    5.70
 -14   8  -9   40.88    6.33
  -9   8 -16    2.08    4.85
 -17   7  15   12.33    4.27
 -15   7  22   21.04    4.04
 -10   7  30   -0.10    2.47
  -8   7 -15    7.96    4.55
 -15   6   2  162.74    9.24
  -6   6 -15    0.60    3.96
  -5   6 -16    9.06    3.89
  -4   6 -17   13.45    3.96
 -14   5   7   17.01    4.15
 -14   5   8    9.36    3.97
 -14   5  10   60.70    5.45
 -14   5  11   22.11    4.26
 -12   5  -2    1.92    4.24
 -10   5  24   28.27    3.29
 -12   4  11   10.28    3.45
 -11   4   1  104.29    6.40
  -4   4 -12  226.27    8.97
   0   4 -16    7.24    2.50
   0   3  29    0.67    1.69
  15   3 -22    0.59    2.64
  -6   2   0   63.79    3.91
   6   2  30   -0.23    3.46
  16   2 -20   61.17    4.39
  21   2 -21    0.85    3.41
  -4   1  14   89.44    3.07
   8   1  28    2.18    3.99
  18   1 -18   18.85    3.85
   9   0 -11    0.36    2.32
  15   0  27   -0.89    5.30
  18   0 -15   -0.28    3.46
  30   0 -15   -0.15    4.45
   5  -1  -2  855.50   25.60
   6  -1  18    5.99    3.39
   8  -1  20   39.39    4.74
  11  -1  22    0.19    4.59
  14  -1 -10   90.54    5.75
  18  -1  24    8.89    6.22
  19  -1  24    5.22    6.43
  20  -1 -12   44.26    5.39
  21  -1  24    1.14    6.57
  27  -1 -12   41.57    6.10
  31  -1 -11    0.85    5.46
  33  -1 -10    3.35    5.23
   7  -2   6   21.24    3.32
   7  -2   7  237.94    9.04
   7  -2   8  328.51   11.96
   8  -2  12    2.10    3.51
   9  -2  14   19.87    4.18
  12  -2  17   61.75    6.32
  14  -2  -5    2.71    3.45
  16  -2  19    0.24    5.24
  18  -2  -7    1.25    4.42
  24  -2  19    1.85    6.79
  27  -2  18    2.04    7.63
  28  -2  -7    1.79    5.21
  32  -2  -5    8.63    5.87
  33  -2  -4    1.65    5.88
  34  -2  -3    1.97    5.71
  15  -3   5   43.28    5.87
  15  -3   6   41.46    5.59
  15  -3   7  258.60   11.93
  15  -3   8   24.99    5.29
  16  -3   3    0.89    4.54
  16  -3  10    1.15    4.78
  17  -3   2  113.41    8.02
  17  -3  11   65.55    7.09
  18  -3   1    8.65    5.10
  19  -3  12    0.20    5.52
  20  -3   0    1.01    4.91
  21  -3  12    4.38    6.21
  22  -3  12   15.97    6.54
  23  -3  12    0.59    6.07
  24  -3  12    5.07    7.16
  25  -3   0   -0.30    5.59
  25  -3  11    8.33    6.66
  27  -3   1    0.53    5.98
  27  -3   9    3.57    6.96
  27  -3  10   10.86    7.17
  28  -3   2    0.88    6.33
  28  -3   3    6.26    6.65
  28  -3   7    0.21    6.20
  29  -3   5    0.91    6.66
  29  -3   6    6.03    6.57
 -26  15   0    0.77    6.59
 -24  15  -6    0.21    7.12
 -20  15 -14    1.61    7.33
 -26  14   5    3.49    6.17
 -19  14 -14    0.00    7.76
 -25  13  15    3.86    5.18
 -14  13 -19   -0.24    6.41
 -24  12   5   15.47    6.44
 -24  12  15    3.45    4.88
 -23  12   0    0.77    6.14
 -21  12  -6    1.58    6.95
 -19  12 -10    0.18    7.27
 -23  11   7    9.80    5.61
 -23  11  13    2.64    5.43
 -22  11  19    1.30    4.56
 -21  11  -3    3.74    6.10
 -16  11 -13   26.89    6.97
  -6  11 -24    9.33    5.11
  -2  11 -27    1.91    4.32
 -21  10  18   -0.07    4.33
 -20  10  -2    0.96    6.12
 -19  10  24    2.40    3.92
 -18  10  -7    2.74    5.93
 -17  10  -9   31.52    7.38
 -20   9   3   46.54    6.94
 -20   9  16    3.84    4.60
 -19   9  -1   51.10    7.23
 -19   9  20    2.77    4.11
 -18   9  -4   26.03    6.53
 -17   9  25    0.90    3.65
 -10   9 -17    7.63    5.13
  -6   9 -21   14.10    4.95
 -19   8   6    1.04    4.94
 -19   8  13   -0.35    4.41
  -4   8 -21    1.28    4.07
   0   8 -24    1.35    3.50
 -17   7   3   39.59    5.85
 -16   7  -1   42.19    6.10
 -14   7  -6   94.72    7.58
 -13   7  -8    3.78    4.92
 -13   7  26    2.97    3.13
 -15   6  17    1.87    3.68
 -14   6  20    7.79    3.71
  -3   6 -18   74.65    5.35
  13   6 -27    0.08    1.38
 -14   5   6   14.80    4.53
 -14   5  12    1.06    3.75
 -12   5  20    0.83    2.92
 -12   4   6    6.09    3.69
 -12   4  12  153.72    7.46
  -7   4  -8   17.57    3.94
  15   4 -24    3.93    2.48
  20   4 -25   -0.22    3.11
   3   3  31    3.50    2.89
  20   3 -23    6.97    3.36
  -1   2  -9 1202.67   35.23
  13   2 -19    7.37    2.76
  22   2 -21    8.59    3.88
  27   2 -21    0.00    3.87
  11   1  29   -0.67    4.60
  30   1 -18    8.61    4.73
  15   0 -14   10.04    3.45
  16   0  27   -0.08    5.46
  29   0 -15   -0.22    4.66
   4  -1  15  111.81    5.49
   7  -1  19   10.54    3.69
  14  -1  23    0.78    5.18
  21  -1 -12   41.21    5.42
  22  -1 -12   50.95    5.84
  25  -1 -12   26.66    5.47
  26  -1 -12   22.42    5.31
  34  -1  -9    3.60    5.51
  10  -2  -1  896.01   28.22
  10  -2  15   35.06    4.97
  11  -2  16   37.90    5.25
  16  -2  -6  128.34    7.69
  17  -2  19    0.42    6.02
  18  -2  19    0.16    6.17
  19  -2  -7   17.06    4.99
  22  -2  19    3.37    6.24
  23  -2  19    2.19    7.11
  27  -2  -7    7.80    5.42
  30  -2  -6   12.07    6.60
  31  -2  -5   18.03    6.50
  35  -2  -1    1.51    6.59
  16  -3   4   74.22    6.76
  16  -3   9    6.94    4.94
  17  -3  10   30.01    5.75
  18  -3  11   33.55    6.21
  19  -3   1    1.46    5.17
  19  -3  11   24.20    6.35
  22  -3   0    3.17    5.51
  23  -3   0   25.92    6.30
  23  -3  11   11.46    6.78
  24  -3   0   26.74    6.03
  24  -3  11    0.16    6.28
  25  -3   1    0.11    5.83
  25  -3  10    3.80    6.71
  26  -3   1   12.81    6.29
  26  -3   9    0.84    6.71
  26  -3  10    0.60    7.17
  27  -3   2    0.89    6.33
  27  -3   3    4.48    6.42
  27  -3   8    1.04    6.70
  28  -3   5   14.83    7.00
  28  -3   6    1.48    6.70
 -25  15  -4    8.19    7.51
 -26  14   4    1.53    6.33
 -25  14  -1    0.97    6.34
 -24  14  -4    2.03    6.95
 -17  14 -17   -0.23    7.27
 -25  13   4    1.77    6.13
 -23  13  -4    0.82    6.89
 -18  13 -14    0.97    7.11
 -15  13 -18    4.43    6.69
 -24  12   4   12.14    6.52
 -18  12 -12    1.47    6.77
 -16  12 -15    1.46    6.36
 -12  12 -20   40.58    7.11
 -23  11   6   -0.55    5.72
 -23  11  14    4.62    4.94
 -19  11  -8   14.86    6.56
 -18  11 -10   -0.03    6.77
 -14  11 -16    1.32    6.21
 -22  10   8   16.46    5.63
 -22  10   9   -0.19    5.25
 -22  10  10    1.54    4.96
 -22  10  11   10.26    5.41
 -22  10  12    1.41    5.10
 -21  10   1   36.53    7.07
 -19  10  -5   -0.05    6.17
 -16  10 -11   52.73    7.51
 -14  10 -14   24.73    6.41
  -3  10 -25    4.54    4.38
   0  10 -27    1.71    3.88
 -18   9  23    1.77    4.01
 -16   9  27    1.07    3.49
 -19   8   5   14.75    5.85
 -19   8  14    0.26    4.44
 -17   8  -3  104.01    8.55
 -10   8 -15    0.16    4.81
 -17   7  16   -0.29    4.01
 -15   7  -4    9.82    5.11
  -9   7 -14   14.45    4.65
 -16   6   8   82.75    6.56
 -16   6   9    2.26    4.22
 -16   6  10   20.08    4.61
 -16   6  11    4.44    4.21
 -15   6   1   17.82    5.36
 -14   6  -2   75.77    6.65
 -11   6  26    0.00    2.80
 -10   6 -10   18.09    4.75
  -7   6 -14   96.18    6.61
  17   6 -28    0.67    2.33
  -8   5 -10  237.91   10.35
 -11   4  17    4.35    2.95
 -10   3   8  126.16    6.23
 -10   3   9    0.77    2.71
 -10   3  10  189.32    7.94
  -6   2  17   16.04    2.01
   7   2 -16   18.27    1.49
  23   2 -21    0.15    3.72
  24   2 -21    0.25    3.80
  25   2 -21    3.97    3.90
  26   2 -21    2.76    4.05
  15   1 -17   11.76    3.21
  19   1 -18   21.76    4.02
  29   1 -18    4.01    4.57
   2   0  19    0.13    2.46
  12   0  26    1.32    4.81
  32   0 -14   17.52    5.95
   4  -1   0    9.05    1.60
  10  -1  21   22.32    4.94
  12  -1  22   11.63    5.03
  15  -1  23    8.13    5.58
  17  -1 -11    0.78    3.73
  23  -1 -12    6.92    4.68
  24  -1 -12    6.89    4.65
  29  -1 -11    5.63    5.16
  32  -1 -10    4.14    5.72
   8  -2   3   50.07    4.14
  11  -2  -2  163.76    7.73
  12  -2  -3   71.61    5.52
  13  -2  -4  193.20    8.94
  13  -2  17    6.46    4.98
  15  -2  18   22.02    5.83
  19  -2  19   17.41    6.60
  20  -2  -7    4.50    4.83
  20  -2  19    1.17    5.66
  21  -2  19    1.36    2.38
  25  -2  18   10.23    7.76
  29  -2  -6    0.79    5.49
  32  -2  -4   10.80    6.09
  33  -2  -3    1.42    6.31
  34  -2  -1    1.15    6.18
  16  -3   5    4.66    4.92
  16  -3   6    6.71    4.69
  16  -3   7    5.55    4.74
  16  -3   8   29.67    6.10
  17  -3   3   24.41    5.39
  17  -3   9   88.40    7.67
  18  -3   2  239.60   11.77
  18  -3  10   40.09    6.43
  20  -3   1   66.76    7.21
  20  -3  11    0.00    5.58
  21  -3   1    1.41    5.50
  22  -3  11    2.95    6.25
  23  -3   1   13.97    6.02
  24  -3   1   12.07    6.09
  24  -3  10   24.98    6.98
  25  -3   2    6.08    6.28
  25  -3   9    7.64    6.92
  26  -3   2    1.87    5.64
  26  -3   3   10.97    6.61
  26  -3   8    4.59    6.43
  27  -3   4   45.09    7.80
  27  -3   6   -0.52    6.73
  27  -3   7    3.07    6.04
 -26  15  -1    3.97    6.76
 -22  15 -11   16.14    8.07
 -26  14   3    0.21    6.55
 -23  14  -7    0.97    7.28
 -22  14  -9    0.64    7.54
 -25  13   3    8.75    6.65
 -24  13  -1   -0.69    6.22
 -21  13  -9    0.50    6.89
 -16  13 -17    1.73    6.53
 -24  12  16    4.69    4.82
 -23  12  -1    0.32    6.60
 -22  12  -4    6.21    6.72
 -13  12 -19    1.94    6.31
 -23  11   5    0.18    5.85
 -23  11  15    0.39    5.14
 -22  11  20    0.40    4.54
 -20  11  -6    0.54    6.24
 -22  10   7   16.24    5.78
 -22  10  13    0.00    5.11
 -20  10  22    4.28    4.33
 -10  10 -19    6.63    5.53
  -9  10 -20    3.87    5.39
  -8  10 -21    4.34    5.13
 -20   9   2   -0.50    5.56
 -20   9  17    1.93    4.50
 -14   9 -12   79.20    8.23
 -11   9 -16   22.66    5.97
  -5   9 -22   17.57    4.92
  -1   9 -25   33.26    4.66
 -18   8  19   28.85    4.82
 -16   8  24   34.27    4.59
 -15   8  26    0.15    3.42
 -13   8  29    1.47    3.07
 -17   7   2    5.20    5.19
 -16   7  20   33.11    4.61
 -12   7 -10    0.15    4.54
 -11   7  29    6.37    2.81
 -16   6   7   16.35    4.79
 -16   6  12    5.24    4.13
  -2   6 -19    0.08    3.36
 -14   5  13    9.59    3.74
 -11   5  -5   35.64    4.99
 -12   4   5  168.15    8.30
 -12   4  13    2.74    3.23
  -5   4 -11  117.10    6.13
  12   4 -23    1.26    1.82
  21   4 -25   11.39    3.51
 -10   3   7   57.64    4.60
  -9   3   1  189.49    8.26
  -9   3  16   82.75    4.49
  -7   3  -4 2755.41   80.71
  21   3 -23    0.30    3.34
  -7   2   3   29.67    3.23
   7   1 -13   12.57    1.89
  28   1 -18    0.73    4.34
  27   0 -15   -0.43    4.49
  28   0 -15    0.39    4.57
  16  -1  23    1.71    5.56
  31  -1 -10    3.16    5.51
  33  -1  -9    0.23    5.31
   8  -2  11   55.03    4.86
   9  -2   1   21.50    3.68
   9  -2  13    1.13    3.72
  15  -2  -5  104.96    6.74
  16  -2  18    1.99    5.16
  17  -2  -6   77.15    6.20
  21  -2  -7   43.57    5.81
  22  -2  -7   17.89    5.28
  23  -2  -7    4.01    4.89
  24  -2  -7   20.13    5.61
  24  -2  18   14.37    7.44
  28  -2  -6    1.40    5.51
  30  -2  -5    0.59    5.57
  31  -2  -4    4.81    6.18
  32  -2  -3    0.26    6.10
  33  -2  -2   18.26    6.98
  34  -2   0    0.60    6.65
  17  -3   4    0.13    4.73
  17  -3   5    6.26    5.24
  17  -3   6   43.10    6.23
  17  -3   7   19.28    5.48
  17  -3   8  100.94    7.94
  18  -3   3  151.43    9.37
  18  -3   9    4.75    5.32
  19  -3   2   74.17    6.96
  19  -3  10    0.65    5.90
  20  -3   2  175.97   10.37
  20  -3  10    1.93    5.48
  21  -3   2    0.25    5.41
  21  -3  10    0.52    5.76
  22  -3   2   22.01    5.80
  23  -3  10    1.00    6.69
  24  -3   2    4.49    5.85
  24  -3   9    5.06    6.27
  25  -3   3    1.03    5.68
  25  -3   4   13.42    6.00
  25  -3   8    8.97    6.58
  26  -3   4    5.13    6.54
  26  -3   5    1.47    6.37
  26  -3   7    8.87    6.92
 -20  14 -13   14.51    7.80
 -18  14 -16    0.49    7.58
 -20  13 -11    0.39    7.13
 -24  12  17    0.22    5.02
 -20  12  -9    1.19    6.97
 -17  12 -14    8.51    6.83
 -14  12 -18    9.68    6.99
 -23  11   4   21.88    6.68
 -21  11  -4   72.17    8.50
 -17  11 -12    0.07    6.26
 -15  11 -15   16.90    6.97
 -22  10   6   11.91    5.97
 -21  10   0    6.78    6.22
 -21  10  19   -0.38    4.39
 -15  10 -13    2.40    6.07
 -11  10 -18    0.03    5.80
  -7  10 -22    0.22    4.99
 -19   9  -2   23.98    6.16
 -19   9  21    0.01    3.97
 -16   9  -9    0.86    6.09
 -12   9 -15    0.87    5.31
 -19   8   4   35.03    6.01
 -19   8  15    1.30    4.35
 -11   8 -14   33.87    6.06
  -3   8 -22    0.59    4.03
 -17   7  17   12.96    4.37
 -10   7 -13    1.26    4.63
 -16   6   6   15.67    5.00
 -16   6  13   13.17    4.23
 -13   6  -5    1.90    4.39
 -12   6  -7   73.38    6.63
  -8   6 -13   46.00    5.42
 -13   5   0    1.93    4.46
 -10   5  -7   26.55    4.62
 -11   4   0   63.52    5.28
 -10   4  20    2.18    2.63
 -10   3   6  530.84   17.82
 -10   3  11  109.25    5.68
  -8   3  -2  238.60    9.51
  -6   3  -6  238.44    9.36
  22   3 -23    3.27    3.68
  26   3 -23    8.49    4.06
  -7   2  14   18.92    2.47
  17   2 -20    7.89    3.30
  -4   1   2  182.01    6.30
  -2   1  -3  239.33    7.65
   5   1  26    4.18    3.41
   9   1  28    1.78    4.09
  12   1  29    0.15    4.68
  20   1 -18    0.05    3.66
  27   1 -18    1.50    4.30
  10   0  25    0.11    4.59
  11   0 -12  308.55   10.91
  13   0 -13   -0.01    2.94
  13   0  26   14.16    5.33
  26   0 -15   -0.51    4.48
  31   0 -14    0.25    4.93
  33   0 -13    0.66    4.82
   3  -1  12  139.56    5.81
  13  -1  -9   27.19    3.86
  15  -1 -10   -0.39    3.54
  17  -1  23    1.55    5.73
  18  -1 -11   32.17    4.75
  18  -1  23    1.10    6.17
  22  -1  23    3.43    7.14
  28  -1 -11   -0.11    5.08
  34  -1  -8    0.62    5.38
  10  -2  14   75.79    6.07
  11  -2  15   13.20    4.50
  12  -2  16    1.07    4.62
  14  -2  17    0.35    4.86
  17  -2  18    1.65    5.83
  18  -2  -6   12.43    4.68
  22  -2  18   17.16    7.10
  23  -2  18   -0.34    6.80
  26  -2  17    1.36    7.06
  27  -2  -6    1.54    5.37
  29  -2  -5   12.68    5.84
  34  -2   1    0.86    6.91
  18  -3   4    1.72    5.11
  18  -3   5   19.53    5.62
  18  -3   6    0.01    4.93
  18  -3   7   15.11    5.77
  18  -3   8   25.69    6.10
  19  -3   3   -0.14    5.24
  19  -3   4    5.96    5.39
  19  -3   8   22.70    6.20
  19  -3   9    5.02    5.74
  20  -3   3    0.12    5.42
  20  -3   9    2.02    5.28
  21  -3   3   61.49    7.31
  21  -3   9    1.35    5.81
  22  -3   3  107.06    8.93
  22  -3   9    0.70    5.87
  23  -3   3   26.44    6.34
  23  -3   8    2.35    6.19
  24  -3   3    3.85    5.35
  24  -3   4   16.71    6.58
  24  -3   5    3.97    6.10
  24  -3   6    0.06    6.19
  24  -3   7    1.34    6.01
  25  -3   5    1.68    6.18
  25  -3   6    1.70    6.41
 -26  15  -2    0.87    7.02
 -25  15  -5    1.20    7.11
 -26  14   2   11.54    7.10
 -25  14  -2    5.21    7.11
 -24  14  -5    3.45    7.36
 -25  13   2    4.74    6.84
 -24  13  -2   -0.22    6.71
 -23  13  -5    1.64    6.57
 -19  13 -13    0.69    6.88
 -24  12   2    7.45    6.88
 -21  12  -7    1.60    6.83
 -19  12 -11    0.72    6.60
 -23  11   3    3.05    5.92
 -22  11  -1    4.94    6.29
 -22  10   5    0.30    5.61
 -22  10  15    0.09    4.77
 -19  10  -6    3.26    6.12
 -18  10  -8   32.19    7.21
 -17  10 -10    0.42    6.66
 -12  10 -17    7.44    6.12
 -21   9   8   -0.28    5.23
 -21   9   9    6.15    5.13
 -21   9  10    0.21    4.76
 -21   9  11   26.76    6.06
 -20   9   1   16.26    6.09
 -20   9  18    9.28    4.64
 -18   9  -5   12.17    5.82
 -18   8  -1    8.80    5.80
 -16   8  -6   21.00    5.99
 -15   8  -8    5.32    5.66
   5   8 -27    4.89    2.64
 -18   7   9   57.35    6.37
 -18   7  10   24.90    5.42
 -16   7  -2    7.48    5.08
 -15   6   0   18.20    5.29
 -15   6  18    0.51    3.73
 -13   6  23    3.76    3.30
 -14   5   4  149.11    8.31
 -14   5  14    0.94    3.49
 -13   5  18    4.08    3.23
 -12   5  -3    1.77    4.17
  -5   5 -14    3.00    3.68
  -4   5 -15   58.76    4.78
  -3   5 -16    8.85    3.47
  16   5 -26    7.94    2.63
 -12   4   4  186.10    8.73
  -9   4  -5    1.14    3.28
  -9   4  22   32.82    3.15
   1   4 -17    0.28    2.27
  22   4 -25    1.39    3.26
  23   4 -25   13.10    3.64
  24   4 -25    2.81    3.47
  23   3 -23    3.36    3.63
  24   3 -23    8.30    3.82
  25   3 -23   14.78    4.17
  -5   2  -3    9.93    2.40
   7   2  30    0.68    3.77
  11   2 -18    2.91    2.31
   7   1  27    8.49    4.09
  21   1 -18    3.56    3.84
  22   1 -18   -0.17    3.84
  25   1 -18    0.40    4.03
  26   1 -18   -0.22    4.28
  31   1 -17    3.40    4.59
   3   0  20   11.68    2.99
   4   0  21    0.81    2.93
   8   0 -10  602.89   18.59
  16   0 -14   14.45    3.81
  21   0 -15    0.11    4.02
  22   0 -15    0.04    3.99
  23   0 -15    0.31    4.51
  24   0 -15    0.39    4.33
  25   0 -15   -0.21    4.42
  30   0 -14    0.06    5.02
   3  -1   3    5.81    0.85
   5  -1  16  126.55    6.21
   6  -1  -3  253.24    8.80
   9  -1  20   39.09    5.07
  13  -1  22   24.05    5.60
  19  -1 -11   43.87    5.24
  19  -1  23    1.26    6.24
  20  -1  23    1.78    6.40
  26  -1 -11    2.31    4.76
  27  -1 -11    1.50    5.04
  30  -1 -10    7.07    5.72
  32  -1  -9    2.94    5.38
   8  -2   4   18.13    3.33
  14  -2  -4    1.71    3.73
  18  -2  18    4.28    6.10
  19  -2  18    7.67    5.45
  21  -2  18    0.89    6.49
  25  -2  17   -0.68    6.84
  26  -2  -6    4.76    5.15
  27  -2  16    1.24    7.29
  28  -2  -5   -0.23    6.12
  30  -2  -4    2.56    5.72
  31  -2  -3    5.20    5.91
  32  -2  -2    0.31    6.05
  33  -2   0   15.77    7.06
  34  -2   2    2.62    7.01
  34  -2   3    3.86    6.87
  34  -2   4    3.51    7.07
  34  -2   5    0.55    7.24
  19  -3   5    0.79    5.39
  19  -3   6    8.25    5.41
  19  -3   7   13.72    5.83
  20  -3   4    5.96    5.52
  20  -3   5  437.93   18.12
  20  -3   6   35.47    6.44
  20  -3   7   25.25    6.15
  20  -3   8    1.44    5.66
  21  -3   4   41.88    6.76
  21  -3   5    3.03    5.71
  21  -3   6    4.23    5.69
  21  -3   7   34.60    6.80
  21  -3   8   -0.22    5.69
  22  -3   4   36.38    6.76
  22  -3   5    8.91    5.97
  22  -3   6   11.99    6.21
  22  -3   7    0.30    5.61
  22  -3   8    4.17    6.09
  23  -3   4   32.04    6.39
  23  -3   5    1.17    5.93
  23  -3   6   13.06    6.19
  23  -3   7   18.05    6.66
 -26  14   1    0.26    6.80
 -19  14 -15    0.00    7.68
 -15  14 -20    5.28    7.01
 -26  13   9   -0.22    5.73
 -26  13  10   18.42    6.09
 -26  13  11    0.29    5.66
 -25  13   1   20.04    7.32
 -23  12  -2    0.20    6.19
 -22  12  -5    0.55    6.58
 -15  12 -17    4.89    6.59
  -7  12 -25    2.12    5.57
 -23  11  17    4.37    5.03
 -22  11  21    4.43    4.71
 -20  11  -7   10.03    6.78
 -19  11  -9    2.44    6.51
 -11  11 -20    1.07    5.74
 -10  11 -21    5.63    5.86
 -22  10   4    0.13    5.79
 -13  10 -16   53.27    7.66
  -6  10 -23   12.59    5.30
 -21   9   7   -0.45    5.01
 -15   9 -11   20.45    5.90
 -13   9 -14    5.92    5.70
  -4   9 -23    3.32    4.41
   4   9 -28    1.84    2.97
 -19   8   3   19.99    5.82
 -19   8  16   -0.16    4.27
 -17   8  -4    0.66    5.27
 -12   8 -13   21.79    5.50
   3   8 -26    2.22    2.96
 -18   7  11    5.22    4.56
 -18   7  12   33.59    5.34
 -17   7   1    1.46    4.69
 -15   7  -5   16.72    5.50
 -15   7  23    7.00    3.66
 -14   7  -7   99.21    7.87
 -16   6  14   28.42    4.65
 -14   6  -3   77.58    6.82
 -14   6  21   11.53    3.78
 -11   6  -9   31.26    5.42
  -9   6 -12    0.48    4.31
  -8   6  30    7.06    2.23
   2   6 -22   23.15    3.08
  -9   5  -9   28.72    4.48
   2   5 -20  103.78    4.74
 -12   4  14   45.97    4.35
  -8   4  -7  325.31   12.45
 -10   3   5   27.60    3.86
 -10   3  12   20.51    3.09
  -8   3  19  198.00    7.20
  -7   3  21   49.30    2.97
   3   3 -16    1.78    1.44
  16   3 -22   29.50    3.44
  -4   2  -5  581.37   18.20
   5   2  29   15.56    3.72
  -3   1  -1    8.90    1.23
  13   1 -16    5.81    2.99
  16   1 -17    2.16    3.33
  30   1 -17    3.93    4.73
  14   0  26    0.60    5.23
  29   0 -14    2.21    4.86
   8  -1  19    7.72    4.01
  14  -1  22   16.45    5.64
  20  -1 -11   51.80    5.64
  25  -1 -11    1.81    4.84
  31  -1  -9    0.00    5.34
  33  -1  -8    1.90    5.45
  34  -1  -7    0.12    5.53
  35  -1  -6    0.00    5.91
   8  -2   5   24.95    3.62
   9  -2  12  282.30   11.45
  10  -2   0  263.97   10.46
  13  -2  -3    7.42    4.12
  13  -2  16    1.89    4.71
  19  -2  -6    3.38    4.52
  20  -2  -6   41.91    5.93
  24  -2  17    1.56    6.85
  26  -2  16    0.68    7.21
  28  -2  15    0.66    7.34
  29  -2  -4    0.32    5.90
  29  -2  14    2.03    7.29
  30  -2  13    0.09    7.50
  31  -2  12    1.41    7.50
  32  -2  -1   -0.50    6.39
  33  -2   1   -0.64    6.78
  33  -2   8    3.22    7.38
 -24  15  -8   -0.38    7.52
 -27  14   7    1.02    6.16
 -25  14  -3    8.00    7.32
 -23  14  -8    0.06    7.33
 -21  14 -12   -0.03    7.40
 -16  14 -19   -0.09    6.75
 -26  13   7   -0.09    5.52
 -26  13   8   11.34    6.40
 -26  13  12    1.34    5.70
 -26  13  13    0.12    5.30
 -24  13  -3    2.44    7.11
 -22  13  -8   -0.18    7.13
 -21  13 -10   11.09    7.29
 -14  13 -20   -0.30    6.66
 -13  13 -21    8.70    6.84
 -12  13 -22    0.76    6.20
 -11  13 -23    0.00    6.09
 -25  12   8    8.80    6.09
 -25  12   9   -0.47    5.64
 -25  12  10   -0.51    5.41
 -25  12  11   -0.67    5.24
 -25  12  12    0.42    5.56
 -24  12   1    5.99    6.71
 -18  12 -13    0.34    7.06
 -16  12 -16   -0.15    6.64
 -23  11   2    8.68    6.45
 -22  11  -2    8.36    6.23
 -18  11 -11   11.26    6.73
 -16  11 -14    0.04    6.24
 -12  11 -19   26.74    7.08
  -9  11 -22    5.45    5.58
  -4  11 -26    0.35    4.61
  -1  11 -28    1.46    4.23
 -22  10   3    7.17    5.88
 -22  10  16    0.00    4.87
 -21  10  -1    7.43    6.31
 -21  10  20   -0.69    4.44
 -20  10  -4  120.59    9.92
 -20  10  23    0.35    3.95
 -16  10 -12    5.77    6.12
  -2  10 -26    5.17    4.41
 -21   9   6   24.92    6.15
 -21   9  13   13.05    5.11
 -19   9  -3   67.10    7.74
 -17   9  26   10.92    3.91
   2   9 -27    1.19    3.39
 -19   8   2    0.92    5.40
 -18   8  20    0.87    3.99
 -14   8  28    0.69    3.18
 -18   7   6    2.19    4.68
 -18   7  13    1.61    4.40
 -17   7  18   -0.05    3.83
 -14   7  25   19.14    3.72
 -13   7  -9   18.67    5.30
 -12   7  28    0.64    3.00
 -11   7 -12   19.32    5.36
  -7   6  31    0.62    1.72
  -1   6 -20    6.87    3.26
  18   6 -28    4.95    2.57
 -14   5   3  202.98    9.87
 -14   5  15   44.35    4.76
  -6   5 -13   15.15    4.09
  -2   5 -17  181.53    7.72
 -12   4   3   27.55    4.47
  -6   4 -10   38.93    4.04
  -5   3  24    2.90    1.02
  -6   2  -1  689.52   21.53
  -2   2  -8   81.22    3.89
  18   2 -20    1.56    3.31
  29   2 -20    0.58    4.29
  10   1  28    2.38    4.52
  11   0  25    0.02    4.70
  15   0  26    2.77    5.56
   6  -1  17   21.43    3.69
   7  -1  18  111.22    6.41
  15  -1  22   15.92    5.93
  16  -1 -10  191.73    8.95
  21  -1 -11    0.56    4.27
  22  -1 -11   -0.03    4.64
  23  -1 -11   45.79    6.09
  23  -1  22    3.53    7.19
  24  -1 -11   10.05    5.01
  28  -1 -10    4.36    5.34
   8  -2   6    2.62    3.29
   8  -2   7   50.57    4.27
   9  -2   2  695.52   22.51
  10  -2  13  113.80    7.06
  11  -2  -1    8.02    3.39
  12  -2  -2   17.97    3.74
  12  -2  15    4.61    4.75
  16  -2  17    5.98    5.30
  17  -2  -5   66.44    6.20
  21  -2  -6  111.98    8.09
  22  -2  -6   22.95    5.33
  22  -2  17    2.12    6.43
  23  -2  -6   24.23    5.98
  23  -2  17   10.73    7.23
  25  -2  16    0.35    7.10
  27  -2  -5   33.35    6.69
  27  -2  15    1.41    7.01
  30  -2  -3    1.63    6.00
  31  -2  -2    6.40    6.41
  32  -2   9    0.75    6.80
  32  -2  10    0.79    7.43
  33  -2   2    1.82    7.02
  33  -2   3    1.50    7.00
  33  -2   4   19.51    7.73
  33  -2   5   -0.11    7.34
  33  -2   6    7.94    7.61
  33  -2   7    9.48    7.70
 -27  14   6    4.07    6.37
 -26  14   0   -0.75    6.57
 -24  14  -6    2.76    7.44
 -17  14 -18    2.17    7.30
 -25  13   0    1.49    6.86
 -23  13  -6   -0.54    6.87
 -20  13 -12   10.86    7.43
 -15  13 -19    0.62    6.49
 -10  13 -24    0.50    5.86
 -25  12   7    0.36    5.75
 -25  12  13    0.22    5.10
 -23  12  -3    1.99    6.81
 -21  12  -8    1.73    6.98
 -20  12 -10    1.07    7.60
 -24  11   9    0.34    5.94
 -24  11  10   13.37    6.02
 -23  11  18   13.40    5.17
 -21  11  -5    8.18    6.54
 -13  11 -18   -0.16    5.88
  -8  11 -23    0.73    5.41
 -14  10 -15    7.69    6.82
  -5  10 -24    0.42    4.76
 -21   9   5   74.47    7.84
 -21   9  14    6.35    4.83
 -20   9   0    4.16    5.51
 -20   9  19    8.92    4.52
 -19   9  22    1.80    4.04
 -19   8  17   12.48    4.72
 -18   8  -2   24.49    6.30
  -2   8 -23   24.25    4.44
 -18   7   5   33.71    5.73
 -17   7   0    1.33    5.37
 -16   7  -3    1.37    5.23
 -16   6  15    7.77    3.87
 -12   6  25    0.27    2.91
  -9   6  29    0.01    2.29
 -13   5  -1   25.49    5.12
 -12   5  21    1.77    3.03
 -11   5  23    8.61    3.03
  -9   5  26    0.00    2.35
 -11   4  18  253.78    9.64
 -10   3   4   40.26    4.23
  -9   3   0   12.30    3.46
  -1   3  28    0.49    1.62
  -7   2   2   36.14    3.33
   9   2 -17  158.85    5.68
  14   2 -19   13.24    3.01
  28   2 -20    1.18    4.14
   4   1  25    2.21    3.15
  29   1 -17    2.20    4.59
  32   1 -16    0.15    4.54
   7   0  23    0.00    3.74
   9   0  24    3.61    4.27
  16   0  26   16.67    6.24
  17   0 -14    8.25    3.78
  17   0  26    0.34    5.75
  28   0 -14   32.29    5.71
  31   0 -13    0.39    5.24
  33   0 -12   14.64    5.49
   7  -1  -4  748.03   22.96
  10  -1  20   52.70    5.70
  12  -1  -8   55.64    4.55
  12  -1  21   -0.34    4.79
  14  -1  -9    3.47    3.66
  16  -1  22   19.19    6.54
  21  -1  22    2.16    6.48
  30  -1  -9    0.19    5.16
  32  -1  -8   -0.43    5.69
  33  -1  -7    1.02    5.67
  34  -1  -6    1.93    6.07
  35  -1  -5    0.26    5.70
   9  -2  11    8.12    3.74
  11  -2  14    0.29    4.25
  14  -2  16    0.93    4.85
  15  -2  -4    4.42    3.98
  17  -2  17    0.19    5.34
  18  -2  17    0.58    3.78
  19  -2  17   16.62    4.48
  20  -2  17    0.01    6.32
  21  -2  17    3.33    6.56
  24  -2  16   14.18    7.50
  25  -2  -5    1.96    5.75
  26  -2  -5    0.86    5.75
  28  -2  -4    1.91    5.72
  28  -2  14    0.95    7.11
  29  -2  -3    7.21    6.10
  29  -2  13    0.94    7.20
  30  -2  -2    2.48    5.98
  30  -2  12    1.46    7.24
  31  -2  -1    0.73    5.99
  31  -2  10   -0.06    7.52
  32  -2   1    3.16    6.20
  32  -2   8    3.00    7.61
 -27  14   5    7.09    6.81
 -25  14  -4    1.41    6.80
 -20  14 -14    1.80    7.54
 -26  13   5    1.93    6.37
 -25  12   5   -0.90    6.25
 -25  12   6    0.34    6.63
 -25  12  14    9.88    5.79
 -24  12   0   12.98    6.94
 -17  12 -15    2.15    6.73
 -24  11   7   29.22    6.64
 -24  11   8    2.91    5.49
 -24  11  11   10.76    5.93
 -24  11  12    0.91    5.26
 -17  11 -13   27.18    7.23
 -14  11 -17    6.63    6.32
 -22  10   2    0.59    5.76
 -22  10  17    0.00    4.78
 -19  10  -7    1.64    6.15
 -18  10  -9   47.27    7.68
 -21   9   4   24.44    6.37
 -21   9  15   16.42    5.02
 -17   9  -8   33.75    7.31
 -16   9 -10   13.88    6.78
 -14   9 -13   10.97    6.28
  -3   9 -24   32.27    5.06
   6   9 -29    0.11    2.41
 -20   8   9   41.94    6.35
 -17   8  23    0.68    3.80
 -16   8  -7    3.23    5.54
 -16   8  25    2.73    3.61
  -9   8 -17    0.78    4.85
  -8   8 -18    9.38    4.97
  -7   8 -19    5.62    4.79
   1   8 -25    5.79    3.46
 -18   7   4    1.79    5.16
 -18   7  14   16.71    4.75
 -15   6  -1    0.63    4.93
 -13   6  -6    1.54    4.52
 -10   6 -11    1.46    4.52
 -11   5  -6  198.00    9.66
  -7   5 -12  206.62    9.37
  19   2 -20    1.60    3.55
  -5   1   8   87.32    3.70
  17   1 -17   -0.08    3.39
  28   1 -17    2.51    4.44
  12   0  25   -0.12    4.90
  14   0 -13    0.06    3.15
  27   0 -14    4.70    4.93
  30   0 -13   -0.31    4.93
  34   0 -11    0.29    5.34
   3  -1  11  519.22   16.38
  17  -1 -10  175.74    8.72
  17  -1  22   10.38    6.06
  18  -1  22    2.50    6.08
  19  -1  22    2.50    6.22
  20  -1  22    5.07    6.38
  27  -1 -10    0.12    5.07
  31  -1  -8    2.36    5.75
   9  -2   3   11.68    3.41
  10  -2   1  162.28    7.66
  13  -2  15   54.98    6.21
  14  -2  -3  152.51    8.20
  15  -2  16   18.84    5.61
  18  -2  -5    1.48    4.60
  19  -2  -5   48.26    6.09
  23  -2  16    1.75    6.89
  26  -2  15    0.07    7.44
  27  -2  -4    0.15    5.38
  27  -2  14    3.13    7.17
  28  -2  13    0.13    7.95
  29  -2  12   -0.47    8.03
  30  -2  11    0.54    7.14
  31  -2   0   36.88    7.41
  31  -2   9    1.70    7.53
  32  -2   2    8.02    7.02
  32  -2   3    8.51    7.02
  32  -2   4    1.03    7.14
  32  -2   5    0.47    6.94
  32  -2   6    5.62    7.43
  32  -2   7    0.36    7.45
 -27  14   4    8.13    6.91
 -26  14  -1    0.98    6.69
 -22  14 -11   -0.03    7.97
 -18  14 -17    6.98    7.70
 -26  13   4    2.44    6.52
 -25  13  -1    0.11    6.89
 -24  13  -4   -0.16    7.07
 -16  13 -18    0.79    6.92
 -25  12  15    1.69    5.46
 -19  12 -12   -0.22    7.27
 -11  12 -22    8.16    5.78
 -24  11   6   44.94    7.28
 -24  11  13    3.27    5.13
 -24  11  14    1.35    5.18
 -23  11  19    1.40    4.43
 -22  11  -3   -0.27    6.71
 -20  11  -8   14.65    7.25
 -15  11 -16   16.38    6.73
  -7  11 -24   -0.30    5.34
 -21  10  21    5.92    4.33
 -20  10  -5    1.08    6.44
 -17  10 -11    5.32    6.38
 -15  10 -14   -0.01    6.31
   1  10 -28    0.71    3.68
   3  10 -29    0.87    3.35
 -21   9   3   11.97    6.00
 -20   9  -1  117.48    9.24
 -19   9  -4    2.75    6.07
 -10   9 -18   13.00    5.61
  -9   9 -19    0.34    4.95
  -8   9 -20   10.86    5.19
   0   9 -26    0.36    3.64
 -20   8   7   26.13    5.68
 -20   8   8    2.33    5.14
 -20   8  11    3.66    5.11
 -20   8  12    0.19    4.51
 -19   8   1    1.82    5.23
 -17   8  -5   -0.02    5.66
 -15   8  -9    4.49    5.44
 -10   8 -16    6.44    5.26
  -6   8 -20    1.58    4.41
   7   8 -28    2.68    2.10
 -12   7 -11   19.42    5.53
   6   7 -26    0.78    2.06
 -14   6  -4    8.96    4.72
 -12   6  -8    5.32    4.61
 -13   5  19   23.74    3.94
 -12   5  -4   79.04    6.32
  -1   5 -18    0.65    2.86
  17   5 -26    0.39    2.65
 -12   4   2  129.91    7.40
  -7   4  -9  104.24    6.18
  -9   3  17   40.74    3.43
   2   3  30   18.27    2.86
  13   3 -21    0.26    2.44
  17   3 -22    0.37    3.05
   2   2  27    0.06    2.71
   8   2  30    3.38    4.02
  20   2 -20    1.52    3.60
  -5   1   9  521.45   15.78
   8   1  27    0.00    4.05
   9   1 -14   38.69    2.92
  11   1 -15  155.25    6.35
  11   1  28    2.46    4.52
  27   1 -17    1.54    4.28
  31   1 -16    0.08    4.60
   0   0  15    0.22    1.70
   7   0  -9    0.10    1.88
  26   0 -14   14.09    4.94
  32   0 -12    9.85    5.91
   5  -1  -1  365.81   11.83
  13  -1  21    5.88    5.01
  18  -1 -10    0.15    4.22
  24  -1  21    0.00    4.67
  26  -1 -10    0.53    4.98
  29  -1  -9    2.64    5.46
  32  -1  -7    5.39    5.59
  33  -1  -6    3.51    6.12
  34  -1  -5    3.82    6.10
  35  -1  -4   -0.42    6.12
   9  -2  10   23.63    4.10
  10  -2  12    8.08    3.94
  12  -2  14   38.50    5.71
  16  -2  -4   74.89    6.05
  20  -2  -5    7.20    4.90
  21  -2  -5    2.01    4.80
  22  -2  -5  135.99    8.93
  22  -2  16   14.42    6.81
  25  -2  15   19.88    7.79
  26  -2  -4    6.22    5.63
  28  -2  -3    0.03    5.83
  29  -2  -2    1.76    6.20
  30  -2  -1    0.31    6.17
  31  -2   2   -0.02    6.25
  31  -2   8   19.33    7.73
 -27  14   3    1.19    6.61
 -24  14  -7    0.95    7.66
 -26  13   3    6.14    6.61
 -23  13  -7   -0.30    7.27
 -22  13  -9    7.08    7.51
 -21  13 -11    0.29    7.08
 -17  13 -17    0.98    7.13
 -25  12  16    0.01    5.11
 -24  12  -1   -0.43    6.54
 -23  12  -4   10.06    7.40
 -10  12 -23    8.48    6.12
 -24  11   5   27.56    6.54
 -23  11   0    6.00    6.03
 -21  11  -6   10.06    6.95
 -19  11 -10    0.93    6.80
  -3  11 -27    0.55    4.62
 -23  10   8    1.23    5.31
 -23  10   9    4.00    5.37
 -23  10  10   16.49    6.04
 -23  10  11    0.10    5.09
 -23  10  12    7.93    5.26
 -22  10   1    7.55    6.48
 -22  10  18    0.29    4.63
 -21   9  16    1.69    4.91
 -20   9  20    0.41    4.50
 -11   9 -17   21.71    6.23
  -7   9 -21    3.89    4.98
 -20   8   6    0.51    5.03
 -20   8  13    0.35    4.72
 -19   8  18   24.77    4.90
 -18   8  21   28.84    4.72
 -15   8  27    3.54    3.24
 -11   8 -15   30.20    5.92
 -18   7   3    9.40    5.04
 -18   7  15   22.13    5.03
 -17   7  -1   37.50    6.28
 -17   7  19    1.05    3.95
 -15   7  -6   22.70    5.80
 -14   7  -8   21.69    5.51
 -13   7  27    8.97    3.21
  -9   7 -15    2.36    4.45
 -16   6   2    1.44    4.84
 -16   6  16    1.73    3.92
 -14   5  16    2.01    3.35
 -10   5  -8  475.80   17.57
  -8   5 -11   69.04    5.80
  -8   4  24    0.26    2.19
 -10   3   3    2.59    3.06
  -8   3  -3  180.77    7.94
  -7   3  -5    5.21    3.11
   4   3  31   -0.18    3.09
  -8   2   8  254.42    9.24
  21   2 -20    0.58    3.63
  24   2 -20    0.60    3.98
  25   2 -20    7.03    4.16
  18   1 -17    0.07    3.55
   3   0  -5    1.05    1.01
   6   0  22    4.68    3.62
  12   0 -12  217.95    8.64
  13   0  25    0.62    5.12
  19   0 -14  150.72    7.91
  24   0 -14   35.85    5.65
  25   0 -14   -0.21    4.71
  29   0 -13    0.11    5.30
  33   0 -11   -0.52    5.32
   4  -1   1   68.46    3.24
   5  -1  15   22.77    3.58
   9  -1  19   38.74    5.02
  11  -1  20   31.11    5.43
  14  -1  21    1.92    5.11
  15  -1  -9   95.24    6.02
  19  -1 -10   56.67    5.65
  24  -1 -10   62.21    6.69
  25  -1 -10   19.01    5.52
  30  -1  -8   18.32    5.98
   9  -2   4   85.94    5.49
  11  -2   0  145.39    7.44
  11  -2  13   26.95    4.95
  12  -2  -1    2.61    3.56
  13  -2  -2    2.42    3.72
  14  -2  15   77.96    6.99
  18  -2  16    8.62    5.35
  19  -2  16    2.59    6.21
  20  -2  16   28.21    7.13
  21  -2  16    5.79    6.38
  24  -2  15    4.79    7.42
  25  -2  -4   15.21    5.70
  26  -2  14    0.03    7.58
  27  -2  -3    1.90    5.62
  27  -2  13    0.95    7.17
  28  -2  -2    2.61    6.04
  28  -2  12    0.02    6.85
  29  -2  -1   -0.17    6.10
  29  -2  11    2.94    7.35
  30  -2   0    0.45    6.55
  30  -2   9    0.28    7.07
  31  -2   3    4.42    6.77
  31  -2   4   -0.01    6.78
  31  -2   5    1.94    7.05
  31  -2   6    0.53    6.56
  31  -2   7   22.75    7.96
 -27  14   2   -0.35    6.71
 -26  14  -2   15.86    7.81
 -25  14  -5    4.51    7.42
 -21  14 -13    1.31    8.31
 -19  14 -16    2.22    7.58
 -26  13   2    8.36    6.94
 -25  13  -2    2.19    7.22
 -25  12   3    6.99    6.79
 -22  12  -7    6.24    7.40
 -21  12  -9    1.70    6.99
 -18  12 -14   21.27    7.34
  -9  12 -24    2.92    6.13
 -24  11   4   -0.57    5.85
 -24  11  15    5.40    5.12
 -18  11 -12    7.45    6.70
 -16  11 -15   21.86    7.03
  -6  11 -25    0.35    5.05
 -23  10   6   12.77    5.91
 -23  10   7   20.52    6.55
 -23  10  13    0.84    5.38
 -21  10  -3    8.47    5.86
 -20  10  24    0.22    4.07
 -12  10 -18   18.40    6.66
 -11  10 -19    1.99    5.69
 -10  10 -20    1.60    5.61
  -9  10 -21    9.45    5.49
  -4  10 -25   21.19    5.21
 -21   9   2   34.23    6.75
 -18   9  25    2.72    3.78
 -15   9 -12   73.30    8.26
 -12   9 -16   38.63    6.52
 -20   8   5    2.28    5.11
 -19   8   0   11.27    5.90
 -18   8  -3   44.70    6.66
  -5   8 -21    5.54    4.38
 -16   7  -4   51.66    6.56
 -10   7 -14   11.24    5.22
 -15   6  -2   21.48    5.25
  -7   6 -15    3.30    4.11
  -6   6 -16  120.97    7.17
 -15   5   7  104.34    7.24
 -15   5   8   26.44    4.93
 -15   5   9   39.35    4.99
 -15   5  10   10.07    4.20
 -14   5   1    1.07    4.00
 -13   5  -2    0.81    4.44
 -10   4  -4   10.59    3.97
  -9   4  -6   17.80    3.86
 -10   3  14    5.49    2.88
  18   3 -22    3.42    3.21
  27   3 -22   -0.31    4.01
  -8   2   7   68.66    4.29
  -8   2   9   16.55    2.76
  -7   2  15   16.66    2.31
  22   2 -20   10.31    3.92
  23   2 -20    1.22    3.90
  30   2 -19    0.62    4.19
  -5   1   6 1625.56   47.25
   3   1  24   15.54    3.16
  12   1  28    0.74    4.75
  14   1 -16    2.52    3.06
  19   1 -17   23.76    4.22
  25   1 -17    7.09    4.42
  26   1 -17    6.55    4.55
  30   1 -16    0.50    4.63
  10   0  24   30.49    5.33
  14   0  25   -0.05    5.25
  15   0 -13   -0.01    3.26
  20   0 -14   17.51    4.54
  21   0 -14    0.80    4.08
  22   0 -14    9.56    4.50
  23   0 -14   10.28    4.64
  34   0 -10    1.49    5.52
   3  -1  10  556.79   17.38
   8  -1  18    5.08    3.90
  11  -1  -7   23.15    3.46
  15  -1  21    0.00    5.25
  20  -1 -10   33.90    5.35
  21  -1 -10   23.28    5.09
  21  -1  21    4.47    6.67
  22  -1 -10   23.96    5.39
  22  -1  21    3.85    6.93
  23  -1 -10    4.90    4.66
  25  -1  20   -1.02    7.53
  27  -1  -9    1.29    5.29
  31  -1  -7    0.25    5.57
  32  -1  -6    0.03    6.39
  33  -1  -5    0.57    6.01
  34  -1  -4    0.53    5.93
  35  -1  -2   -0.42    5.96
  10  -2   2   64.48    5.05
  10  -2  11   12.41    4.29
  13  -2  14    0.60    4.48
  15  -2  -3   56.85    5.48
  15  -2  15   13.77    5.40
  18  -2  -4   19.46    4.93
  22  -2  15    6.75    6.78
  23  -2  15    0.00    6.75
  24  -2  -4    6.21    5.33
  25  -2  14    3.84    6.81
  26  -2  -3    2.57    5.36
  26  -2  13   30.38    8.06
  28  -2  11    4.20    7.30
  29  -2   0   -0.42    6.30
  29  -2  10   -0.42    6.98
  30  -2   1    0.00    6.41
  30  -2   7    0.00    7.03
  30  -2   8    0.08    6.94
 -24  13  -5    0.00    7.28
 -18  13 -16    0.95    7.14
 -25  12   2    1.10    6.74
 -25  12  17   10.62    5.12
 -24  12  -2    7.85    7.13
 -20  12 -11    2.22    6.98
 -16  12 -17    1.25    6.45
 -24  11   3    1.41    6.23
 -23  11  -1    6.06    6.87
 -23  11  20    0.06    4.87
 -22  11  -4    7.81    6.40
 -23  10   5    6.21    5.78
 -22  10   0    0.79    6.13
 -22  10  19    6.04    4.74
 -21  10  22    1.24    4.16
 -19  10  -8    3.41    6.33
 -16  10 -13    4.00    6.35
 -13  10 -17    1.02    5.77
  -8  10 -22    8.40    5.42
  -1  10 -27    0.17    4.01
 -21   9  17    3.88    4.59
 -20   9  -2   58.90    7.48
 -19   9  23    0.92    3.95
 -18   9  -7    2.30    5.92
 -17   9  -9    1.17    5.81
 -13   9 -15    6.19    5.71
  -6   9 -22    1.47    4.80
 -20   8   4    1.22    5.33
 -20   8  14    9.69    4.87
 -12   8 -14   60.49    7.08
 -18   7   2  119.44    8.54
 -18   7  16   14.00    4.57
 -16   7  22   13.12    3.98
 -15   7  24    0.39    3.52
 -13   7 -10   11.65    5.09
 -17   6   7   26.78    5.47
 -17   6   8   21.32    4.93
 -17   6   9    1.35    4.38
 -17   6  10    1.46    4.66
 -16   6   1    1.20    4.73
 -14   6  22    0.42    3.42
 -11   6 -10  114.37    7.75
  -8   6 -14   87.46    6.59
  -5   6 -17    2.43    3.86
   0   6 -21    0.50    3.06
 -15   5   6  635.68   22.25
 -15   5  11    9.41    4.22
 -10   5  25    2.69    2.65
 -13   4   7   11.19    4.03
 -13   4   8  147.95    7.73
 -13   4   9  175.46    8.38
 -13   4  10  145.56    7.47
 -12   4   1  194.43    9.25
 -12   4  16   22.50    3.71
  -9   3  -1  379.54   13.65
  -8   2   6  605.03   19.25
  -7   2   1  156.01    6.66
  -3   2  -7  148.02    5.92
   6   2  29   13.49    3.99
   9   2  30    0.23    4.27
  15   2 -19   20.81    3.50
  29   2 -19    0.87    4.30
  -5   1  10  421.32   12.89
  -1   1  -5  119.33    4.21
   9   1  27    6.65    4.38
  13   1  28    0.00    5.03
  20   1 -17    0.09    3.65
  24   1 -17    7.35    4.33
  32   1 -15    2.19    5.16
   5   0  21    0.29    3.34
   8   0  23    0.00    4.00
  15   0  25    0.00    5.40
  16   0  25   -0.07    5.78
  28   0 -13   -0.55    4.86
  32   0 -11    0.42    5.27
   6  -1  16   31.05    3.97
   7  -1  17   30.41    4.29
  16  -1  21   14.99    5.95
  17  -1  21   17.46    6.35
  18  -1  21    0.13    6.26
  19  -1  21   -0.12    6.20
  20  -1  21    1.09    6.72
  29  -1  -8   -0.37    5.75
  34  -1  -3   -0.29    6.52
   9  -2   6  327.82   12.39
   9  -2   7    3.07    3.31
  11  -2  12   36.96    5.23
  12  -2  13    1.81    4.50
  14  -2  -2  241.87   10.57
  16  -2  15    0.08    1.98
  19  -2  -4    0.48    4.40
  20  -2  -4   24.89    5.50
  21  -2  -4    3.59    4.87
  21  -2  15    3.68    6.23
  24  -2  14   -0.70    6.58
  25  -2  -3   21.93    5.90
  27  -2  -2    0.44    6.14
  27  -2  12    1.10    7.63
  28  -2  -1    1.82    6.10
  29  -2   1    1.61    6.39
  30  -2   3    1.67    6.84
  30  -2   4    1.37    6.67
  30  -2   5    2.51    6.94
  30  -2   6   16.73    7.43
 -27  14   1   11.75    7.34
 -26  14  -3    8.11    7.74
 -23  14 -10    1.08    7.52
 -20  14 -15    2.95    7.73
 -27  13   8   -0.04    6.12
 -27  13   9    0.10    5.82
 -27  13  10    4.38    5.75
 -27  13  11    6.20    5.69
 -26  13   1    0.27    6.45
 -23  12  -5    0.30    7.14
 -19  12 -13    6.52    7.72
  -8  12 -25   -0.04    5.67
 -21  11  -7    3.44    6.88
 -20  11  -9   21.73    7.60
 -23  10   4    0.64    6.06
 -20  10  -6    0.12    6.28
 -18  10 -10    3.98    6.41
 -22   9   8   25.84    6.32
 -22   9   9    1.77    5.32
 -22   9  10    8.83    5.20
 -22   9  11    1.06    5.09
 -21   9   1    0.27    5.55
 -20   9  21    1.52    4.23
  -2   9 -25    0.13    4.04
 -20   8  15    6.37    4.60
 -19   8  19    8.96    4.38
 -17   8  -6    5.35    5.69
 -17   8  24    7.28    3.93
 -16   8  -8    3.22    5.71
  -1   8 -24    2.25    3.81
 -17   7  -2  110.00    8.61
 -11   7 -13    0.39    4.81
 -17   6  11   52.45    5.63
 -17   6  12   38.00    5.38
 -16   6  17    0.28    3.79
 -15   6  20    1.64    3.58
 -13   6  24    0.75    3.23
  -4   6 -18    2.05    3.71
 -15   5  12   38.58    4.94
  13   5 -25    0.77    2.09
  18   5 -26    1.71    2.79
 -13   4   6    7.26    3.81
 -13   4  11  119.36    6.71
 -10   4  21   27.00    3.24
  -2   4  30    0.97    1.12
   2   4 -18    3.88    2.20
  19   3 -22    1.37    3.30
  26   3 -22    0.02    3.95
  -4   1   1  636.27   19.21
  -1   1  20   22.97    2.03
  21   1 -17    6.55    4.07
  23   1 -17   10.18    4.36
  29   1 -16    2.39    4.70
   1   0  -2  171.03    5.01
   2   0  18  156.62    6.26
   6   0  -8  269.44    8.84
  11   0  24   16.60    4.95
  17   0  25    0.16    6.13
  18   0  25    0.97    6.21
  27   0 -13    0.42    4.97
  30   0 -12    2.12    5.05
   3  -1   5    4.92    1.84
  10  -1  19    0.90    4.32
  16  -1  -9   11.08    4.05
  23  -1  20    4.12    5.99
  26  -1  -9    4.26    4.99
  26  -1  19    0.32    7.25
  28  -1  -8    0.15    5.12
  30  -1  -7    0.11    5.39
  31  -1  -6    3.42    5.99
  32  -1  -5    4.68    6.52
  33  -1  -4    0.65    6.06
  35  -1  -1    6.50    6.81
  35  -1   0    1.27    6.58
  10  -2   3   15.23    3.82
  11  -2   1   21.67    4.04
  12  -2   0   33.70    4.50
  13  -2  -1   70.80    5.70
  14  -2  14   71.35    6.80
  16  -2  -3   22.62    5.01
  18  -2  15    2.85    5.51
  19  -2  15    4.47    5.98
  20  -2  15    0.00    6.02
  23  -2  14   11.98    6.72
  24  -2  -3    0.64    5.23
  25  -2  13    1.56    7.29
  26  -2  -2    2.29    5.67
  26  -2  12    5.06    6.99
  27  -2  -1   14.94    6.35
  27  -2  11    0.80    7.00
  28  -2   0   -0.06    6.09
  28  -2   9   -0.31    6.53
  28  -2  10   25.17    8.21
  29  -2   2   -0.54    6.69
  29  -2   7    2.19    7.15
  29  -2   8    7.33    7.25
 -27  14   0   -0.37    7.11
 -25  14  -6    0.00    7.32
 -22  14 -12    1.31    8.27
 -27  13   6    0.93    6.86
 -25  13  -3    3.26    7.18
 -22  13 -10    0.85    7.71
 -19  13 -15    5.20    7.48
 -15  13 -20    0.26    6.87
 -14  13 -21    1.66    6.61
 -13  13 -22    0.36    7.07
 -12  13 -23    0.85    6.31
 -26  12   8    4.93    6.18
 -26  12   9    5.10    5.96
 -26  12  10   10.09    5.91
 -26  12  11    1.12    5.50
 -25  12   1    3.43    6.82
 -17  12 -16   -0.50    7.08
 -23  11  -2    5.86    6.77
 -23  11  21    6.89    4.83
 -19  11 -11    2.74    6.73
 -17  11 -14   25.92    7.69
 -13  11 -19    2.29    6.11
 -12  11 -20    1.49    6.71
 -11  11 -21    6.21    5.98
 -10  11 -22    0.32    5.74
 -17  10 -12   39.12    8.05
 -14  10 -16   -0.13    5.93
  -7  10 -23    3.08    5.23
 -22   9   6   12.86    6.28
 -22   9   7    0.50    5.14
 -21   9  18    3.66    4.58
 -16   9 -11    8.26    6.04
 -14   9 -14    3.17    5.64
 -20   8   3    0.84    5.41
 -18   8  -4    5.99    5.55
 -18   8  22    4.08    4.16
 -13   8 -13    5.00    5.52
  -4   8 -22   24.70    4.73
 -19   7   9    4.05    4.94
 -19   7  10    7.36    4.76
 -18   7   1    1.12    5.07
 -18   7  17    6.08    4.30
 -17   7  20    5.27    4.05
 -14   6  -5   14.90    5.25
 -13   6  -7    0.08    5.19
 -11   6  27    0.39    2.71
  -9   6 -13    9.05    4.61
 -15   5   5  544.17   19.76
 -15   5  13    5.47    3.90
 -14   5   0  266.57   11.96
 -12   5  -5   68.33    6.20
 -11   5  -7   56.76    6.02
  -9   5 -10   12.76    4.44
 -11   4  19   88.08    5.05
  -8   4  -8  443.09   15.88
  -4   4 -13   97.29    5.49
  -3   4 -14  112.32    5.75
  13   4 -23    3.69    2.37
  18   4 -24    1.46    3.04
 -10   3   2  225.16    9.50
  -2   3 -12   36.62    3.25
  20   3 -22    3.57    3.42
  24   3 -22   13.50    4.27
  25   3 -22    0.71    3.96
  -6   2  -2   42.31    3.54
  -5   2  -4  478.26   15.48
  12   2 -18  162.50    6.47
  28   2 -19    8.95    4.64
   2   1  23   10.14    2.82
   6   1 -12   18.39    1.82
  28   1 -16    5.04    4.64
  31   1 -15    0.79    5.21
  -1   0  12  358.23   10.63
   3   0  19    0.24    2.73
   4   0  20  198.84    8.08
  16   0 -13   -0.26    3.37
  26   0 -13   -0.14    4.89
  29   0 -12   10.46    5.22
  31   0 -11   -0.03    5.21
  33   0 -10   10.33    5.75
  34   0  -9   -0.27    5.44
   3  -1   9    1.29    2.19
   6  -1  -2  324.97   10.86
  10  -1  -6   13.72    3.19
  13  -1  20   18.41    5.87
  17  -1  -9   41.26    5.16
  24  -1  -9   29.96    5.57
  25  -1  -9   31.49    5.93
  27  -1  18    0.62    7.15
  11  -2  11   -0.09    2.30
  13  -2  13    4.16    4.12
  15  -2  -2    9.75    4.29
  15  -2  14    0.86    2.33
  17  -2  -3  147.18    8.59
  21  -2  14   37.56    7.55
  22  -2  14    2.18    6.65
  23  -2  -3  130.57    9.12
  24  -2  13    0.59    6.47
  25  -2  -2   24.69    6.24
  25  -2  12    1.60    6.49
  26  -2  -1    3.98    5.49
  26  -2  11    0.00    6.94
  27  -2   0   10.10    6.35
  27  -2  10   17.28    7.40
  28  -2   1    1.15    6.29
  28  -2   8   15.78    6.71
  29  -2   4   12.04    7.18
  29  -2   5    0.61    6.64
  29  -2   6    2.79    6.41
 -21  14 -14    9.05    7.84
 -27  13   5    0.30    6.63
 -26  13   0    2.78    7.04
 -24  13  -6   -0.06    7.24
 -16  13 -19   -0.79    7.13
 -26  12   6    1.88    6.29
 -26  12   7    2.06    5.94
 -26  12  12    2.69    5.76
 -26  12  13    0.11    5.24
 -24  12  -3   -0.53    7.16
 -22  12  -8    1.09    6.82
 -21  12 -10    1.74    6.90
 -22  11  -5   44.85    8.03
 -14  11 -18    1.23    6.26
  -9  11 -23    0.86    5.45
  -5  11 -26    3.72    5.16
 -23  10   3   13.93    6.45
 -23  10  16    5.34    5.07
 -22  10  20    0.00    4.55
 -15  10 -15   12.87    6.63
 -22   9   5   14.38    6.18
 -21   9   0   51.25    7.64
 -20   9  -3    0.71    6.02
  -5   9 -23   24.46    5.27
 -20   8  16    3.44    4.65
 -16   8  26    0.23    3.48
 -19   7   7    1.43    4.80
 -19   7  11    1.14    4.84
 -16   7  -5    3.07    5.31
 -15   7  -7  170.29   10.19
 -14   7  26    0.01    3.30
 -17   6  13    4.68    4.23
 -16   6   0    2.41    4.96
 -15   6  -3    9.76    4.93
 -12   6  -9    0.49    4.94
  14   6 -27    6.89    2.10
 -13   5  -3  128.39    8.13
 -13   5  20    9.06    3.39
 -12   5  22    8.11    3.18
   0   5 -19   17.33    3.15
  19   5 -26    2.05    2.93
 -13   4   5  122.24    7.12
 -13   4  12    1.01    3.39
  -5   4 -12  196.09    8.35
  -2   4 -15   56.32    4.20
  -3   3 -11  528.06   16.96
  -1   3 -13   11.53    2.51
  21   3 -22    1.69    3.56
  22   3 -22    2.43    3.81
  23   3 -22    2.47    3.77
   1   2  26    0.50    2.56
  10   2  30   -0.09    4.40
  16   2 -19    1.28    3.17
  27   2 -19    0.69    4.22
  31   2 -18    1.67    4.45
  -5   1   5   31.67    2.45
   5   1  25    0.72    3.52
   7   1  26    0.32    3.87
  10   1  27    9.18    4.73
  15   1 -16    0.38    3.19
   7   0  22   23.32    4.39
  12   0  24    3.72    5.08
  13   0 -12   45.89    4.05
  25   0 -13    0.55    4.91
   9  -1  18   56.24    5.46
  11  -1  19   -0.08    4.35
  12  -1  -7   11.39    3.39
  14  -1  -8    3.48    3.45
  14  -1  20    1.76    5.48
  18  -1  -9   62.88    5.72
  21  -1  20    0.92    7.30
  23  -1  -9   12.95    5.29
  24  -1  19    5.60    6.93
  28  -1  17    0.21    7.51
  29  -1  -7   -0.01    5.89
  30  -1  -6   14.70    6.15
  31  -1  -5    6.09    6.60
  32  -1  -4   -0.28    6.16
  33  -1  -3    1.26    6.22
  34  -1  -1    4.61    6.72
  10  -2   4   60.20    4.88
  10  -2   9   42.78    4.55
  11  -2   2   78.74    5.69
  16  -2  14   12.48    5.76
  17  -2  14   33.77    6.38
  19  -2  -3   14.58    5.06
  19  -2  14    3.96    6.10
  20  -2  -3    2.73    4.95
  20  -2  14    9.59    6.19
  23  -2  13    1.83    6.49
  24  -2  -2   27.95    6.27
  24  -2  12   -0.26    7.18
  27  -2   1    5.23    6.41
  27  -2   9    0.13    6.64
  28  -2   2    0.26    5.93
  28  -2   3    8.07    6.78
  28  -2   5    2.56    6.73
  28  -2   6    6.17    6.97
  28  -2   7    9.43    7.33
 -27  14  -1   -0.51    6.97
 -26  14  -4    4.23    7.42
 -27  13   4    1.25    6.53
 -25  13  -4    4.02    7.53
 -20  13 -14   -0.07    7.81
 -17  13 -18    1.15    7.41
 -26  12  14    1.82    5.11
 -25  12   0    0.41    6.77
 -23  12  -6    1.91    7.36
 -20  12 -12   16.19    7.35
 -18  12 -15    2.45    6.94
 -25  11   7    0.21    6.09
 -25  11   8    0.83    5.53
 -25  11   9   15.51    6.05
 -25  11  10   12.42    6.24
 -25  11  11    5.50    5.53
 -25  11  12   13.94    6.07
 -24  11   1   12.16    5.82
 -24  11  18   -0.24    4.67
 -18  11 -13   14.94    7.04
 -15  11 -17    6.43    6.58
  -2  11 -28    8.90    4.68
 -23  10   2    0.44    6.27
 -21  10  23   15.93    4.55
 -20  10  -7    0.24    6.44
 -19  10  -9   83.67    9.16
  -3  10 -26    0.52    4.44
 -22   9  14    4.99    5.21
 -19   9  -6    0.31    5.81
 -18   9  -8    1.39    5.99
 -20   8   2    0.17    5.16
 -19   8  -2    0.90    5.83
 -19   8  20    4.83    4.30
 -19   7   6    1.26    4.93
 -19   7  12    2.77    4.50
 -14   7  -9    0.55    5.07
 -12   7 -12   57.58    6.68
 -17   6   4  228.20   11.33
 -17   6  14    0.58    4.30
 -16   6  18   38.80    4.73
 -10   6 -12   36.40    5.49
  -3   6 -19   86.40    5.65
   5   5 -22   56.55    2.79
 -12   4   0   17.66    4.10
  19   4 -24   14.50    3.41
  24   4 -24    2.77    3.74
  25   4 -24    0.44    3.70
 -10   3  15   35.41    3.66
  14   3 -21    8.14    2.77
   7   2  29    2.15    3.92
   1   1  22   34.25    3.03
  12   1 -15   36.96    3.50
  27   1 -16    7.83    4.66
  30   1 -15    0.72    5.09
  32   1 -14    7.80    5.19
   4   0  -6   14.00    1.61
   5   0  -7    0.03    1.50
   9   0 -10   37.01    3.22
  13   0  24   81.88    7.37
  21   0  24    1.03    6.72
  24   0 -13   -0.32    4.49
  28   0 -12   11.17    5.46
  32   0 -10    6.45    5.80
  33   0  -9   -0.29    5.85
   3  -1   6   20.26    2.31
   3  -1   7  230.95    8.03
   3  -1   8  153.31    5.94
   4  -1  12  284.52   10.15
   5  -1  14  118.93    5.96
   7  -1  -3  163.67    6.63
   9  -1  -5   25.51    3.15
  15  -1  20    2.39    5.41
  16  -1  20    0.86    5.59
  19  -1  -9   11.60    4.35
  19  -1  20    2.89    6.42
  20  -1  -9    2.76    4.48
  20  -1  20    7.55    6.58
  21  -1  -9   49.52    6.12
  22  -1  -9    8.04    5.15
  23  -1  19    0.10    6.87
  26  -1  -8    7.72    5.06
  28  -1  -7    2.94    5.48
  33  -1  -2   -0.05    6.26
  34  -1   0   -0.72    6.73
  34  -1   1   -0.03    6.85
  10  -2   5  310.48   12.07
  10  -2   6   64.33    5.19
  10  -2   7    3.91    3.51
  11  -2  10   40.32    4.55
  12  -2   1   12.66    4.06
  13  -2   0   62.35    5.56
  14  -2  -1   20.92    4.54
  16  -2  -2    4.45    4.42
  21  -2  13   -0.12    6.25
  22  -2  13    3.59    6.64
  23  -2  -2    5.61    5.33
  25  -2  -1    2.58    5.77
  25  -2  11    0.00    6.77
  26  -2   0    3.45    6.12
  26  -2  10    5.07    6.89
  27  -2   2    1.75    6.33
  27  -2   7    1.74    6.49
  27  -2   8    1.69    6.99
 -23  14 -11    2.14    8.12
 -26  13  -1    0.35    7.03
 -23  13  -9    1.13    7.63
 -26  12   4    2.66    6.63
 -26  12  15    0.26    4.91
 -24  12  -4    4.74    7.26
 -14  12 -20   -0.27    6.45
 -13  12 -21    0.98    6.21
 -12  12 -22    6.40    6.63
 -25  11   6   -0.16    5.72
 -25  11  13    9.71    5.59
 -24  11   0    1.79    6.78
 -23  11  -3   19.00    7.42
 -21  11  -8    3.28    6.83
 -20  11 -10   -0.20    7.37
 -16  11 -16    9.83    6.76
  -8  11 -24    9.61    5.88
 -23  10  17    0.71    4.98
 -21  10  -5   13.09    7.05
 -18  10 -11    9.90    7.15
 -16  10 -14    7.27    6.48
  -6  10 -24    4.60    4.99
 -22   9   4    8.06    5.86
 -22   9  15    0.29    4.89
 -21   9  19   17.70    5.11
 -20   9  22    0.43    4.13
 -18   9  26    0.41    3.67
 -17   9 -10    0.89    5.99
 -15   9 -13    6.83    5.84
 -20   8  17    0.56    4.40
 -17   8  -7   24.75    6.37
 -14   8 -12    0.59    5.79
  -9   8 -18   11.88    4.94
 -19   7   5    6.60    5.20
 -19   7  13   32.63    5.29
 -18   7   0   16.60    5.74
 -18   7  18    0.69    4.06
 -17   7  -3    0.46    5.46
 -11   7  30    4.72    2.82
 -15   5  14   76.06    5.90
 -10   5  -9   89.15    6.59
  -6   5 -14   48.39    4.76
  -5   5 -15    1.86    3.67
  21   5 -26    0.61    3.17
  22   5 -26    1.73    3.31
 -13   4   4   90.00    6.46
 -13   4  13    0.49    3.42
 -12   4  17   27.59    3.78
 -11   4  -3   51.77    5.16
 -10   4  -5   65.93    5.54
  -6   4 -11   61.29    4.85
  20   4 -24    1.80    3.26
  21   4 -24    2.48    3.38
  22   4 -24    0.74    3.45
  23   4 -24    4.45    3.73
 -11   3   7   16.82    3.67
 -11   3   8   94.94    5.69
 -10   3   1  536.89   18.31
  -9   3  18    8.76    2.69
  -8   3  -4    4.46    3.28
  -4   3 -10  352.22   12.23
  -2   3  27    0.77    1.30
   5   3  31   10.31    3.71
  -8   2   4  143.64    6.37
  -8   2  12    3.88    2.17
  26   2 -19    1.75    4.38
  30   2 -18    6.15    4.60
  -5   1  11  191.18    6.38
   0   1  21   45.82    2.91
  11   1  27    5.32    5.01
  16   1 -16   65.04    5.04
  26   1 -16    0.18    4.32
  11   0 -11    0.13    2.74
  14   0  24   12.67    5.64
  18   0 -13    0.28    3.78
  19   0 -13    0.56    3.92
  19   0  24    9.57    6.51
  22   0 -13    0.76    4.56
  23   0 -13    0.28    4.23
  27   0 -12    0.66    5.02
  34   0  -8    2.00    6.04
  35   0  -7    0.65    6.29
   4  -1   2   41.25    2.58
   6  -1  15  105.07    5.96
   8  -1  -4   60.12    3.91
   8  -1  17   30.18    4.63
  12  -1  19   41.42    6.00
  15  -1  -8   13.30    3.95
  17  -1  20    5.25    6.28
  18  -1  20   40.08    7.21
  25  -1  -8    0.42    5.39
  25  -1  18    1.89    7.25
  29  -1  -6    5.09    5.63
  30  -1  -5   24.89    7.04
  31  -1  -4   -0.07    6.11
  32  -1  -3    2.65    6.12
  34  -1   2    0.74    6.75
  34  -1   3    1.68    7.13
  34  -1   4    2.56    7.45
  34  -1   5    0.92    7.49
  11  -2   3   25.64    4.29
  12  -2  11    2.57    3.20
  13  -2  12    3.19    2.60
  15  -2  -1   10.19    4.49
  15  -2  13   18.75    5.31
  16  -2  13    2.50    5.18
  17  -2  -2   42.34    5.66
  18  -2  -2   44.80    6.06
  20  -2  13   31.34    6.76
  21  -2  -2   42.37    5.72
  22  -2  -2   10.41    5.50
  22  -2  12    2.04    6.88
  23  -2  12    2.33    6.99
  24  -2  -1   20.42    6.33
  24  -2  11    2.95    6.64
  25  -2   0    9.08    5.81
  25  -2  10   14.61    7.00
  26  -2   1    1.12    6.10
  26  -2   8    1.63    6.78
  26  -2   9    4.28    6.62
  27  -2   3   -0.37    6.34
  27  -2   4   38.55    7.66
  27  -2   6    0.55    6.82
 -27  14  -2    2.94    7.25
 -26  14  -5    2.82    7.69
 -22  14 -13    1.45    7.40
 -27  13   3    1.97    6.35
 -24  13  -7    0.12    7.14
 -18  13 -17    9.98    7.35
 -26  12   3    8.31    6.45
 -26  12  16    2.47    5.27
 -25  12  -1    1.61    6.73
 -19  12 -14    2.30    7.48
 -11  12 -23    5.62    6.38
 -25  11   5    0.25    5.82
 -25  11  14   -0.20    5.42
 -24  11  19    5.63    4.78
 -22  11  -6   12.30    7.31
 -24  10   8   21.01    6.78
 -24  10   9    2.93    5.36
 -24  10  10    4.76    5.45
 -24  10  11   -0.20    5.26
 -23  10   1    8.99    6.30
 -22  10  21    2.78    4.35
 -22   9   3    1.08    5.71
 -21   9  -1   14.94    6.22
 -12   9 -17    2.56    6.04
 -11   9 -18    0.90    5.26
 -10   9 -19   20.51    5.87
  -9   9 -20   31.05    6.09
   1   9 -27   15.70    3.93
   3   9 -28   14.85    3.38
 -21   8   7   36.89    6.20
 -21   8   8   30.96    6.07
 -21   8   9    0.77    5.16
 -21   8  10    3.49    5.04
 -20   8   1    2.27    5.28
 -18   8  -5    0.55    5.85
 -11   8 -16   19.65    5.69
 -10   8 -17   23.80    5.92
  -8   8 -19   20.14    5.36
 -19   7   4   12.23    5.38
 -19   7  14    0.43    4.34
 -16   7  23    0.63    3.62
 -13   7 -11    0.83    4.80
 -17   6   3    8.46    5.01
 -16   6  -1  107.36    8.10
 -15   6  21    4.77    3.70
 -14   6  -6    2.66    5.20
 -12   6  26   18.62    3.33
   3   6 -23    1.15    2.50
 -14   5  -1  306.03   13.23
 -11   5  24    0.49    2.74
  -7   5 -13   19.54    4.37
  -4   5 -16    8.36    3.52
   3   5 -21   38.55    2.93
  -9   4  -7    2.01    3.82
  -9   4  23    0.85    2.42
  10   4 -22    0.17    1.62
 -11   3   6  313.47   11.88
 -11   3  10  348.40   12.63
  -9   3  -2  231.78    9.61
  -8   3  20    0.58    2.28
  -6   3  23    2.13    1.48
   0   3 -14    4.95    2.29
   1   3  29   15.72    2.82
  -7   2   0   44.48    3.67
  17   2 -19    1.99    3.32
  25   1 -16    7.29    4.57
  29   1 -15    2.69    5.15
  31   1 -14    0.44    4.94
  10   0  23    0.28    4.55
  14   0 -12   64.73    4.92
  15   0  24    3.55    5.76
  16   0  24    8.35    5.95
  17   0  24   13.44    6.19
  18   0  24   15.39    6.53
  20   0 -13   -0.29    4.09
  21   0 -13   -0.20    4.15
  29   0 -11    0.02    5.44
  31   0 -10    8.64    5.88
   5  -1   0   23.35    2.28
   7  -1  16   35.71    4.41
  10  -1  18    0.56    4.23
  22  -1  19    0.05    6.40
  24  -1  -8    0.00    4.98
  24  -1  18    5.64    7.60
  26  -1  17    0.41    7.12
  27  -1  -7   10.66    5.62
  32  -1  -2    8.34    6.87
  33  -1   0    2.41    6.48
  33  -1   8    0.42    7.47
  11  -2   4  221.52    9.78
  11  -2   9    6.00    4.23
  12  -2   2   21.25    4.31
  14  -2   0  148.11    8.13
  14  -2  12   62.31    6.70
  17  -2  13    5.34    5.39
  18  -2  13    4.03    5.74
  21  -2  12    0.46    5.88
  23  -2  -1    0.39    5.51
  23  -2  11   19.43    6.99
  24  -2   0    0.71    5.73
  24  -2  10    1.68    6.67
  25  -2   1    1.22    5.99
  25  -2   9    1.13    6.54
  26  -2   2   43.45    7.66
  26  -2   3   17.49    6.83
  26  -2   4    0.49    6.13
  26  -2   7    6.67    6.57
 -27  13   2   -0.41    6.81
 -26  13  -2    6.24    7.34
 -25  13  -5    2.50    7.21
 -21  13 -13    5.41    7.75
 -19  13 -16    2.99    7.68
 -22  12  -9    0.95    7.12
 -21  12 -11    1.93    7.16
 -10  12 -24    0.60    6.07
 -25  11   4   11.08    6.47
 -25  11  15    1.05    5.49
 -23  11  -4    6.91    7.19
 -19  11 -12    2.55    6.78
 -17  11 -15   15.46    7.40
  -4  11 -27    1.35    4.71
 -24  10   7   14.59    6.09
 -24  10  12   -0.03    5.10
 -23  10  18    1.19    4.79
 -22  10  -3   -0.11    6.41
 -12  10 -19    0.34    5.75
 -11  10 -20   19.14    6.20
 -22   9  16   24.99    5.48
 -16   9 -12    7.53    6.09
 -13   9 -16   28.59    6.62
  -8   9 -21    5.67    5.21
 -21   8   6   14.98    5.67
 -21   8  12    1.06    5.04
 -19   8  -3   58.61    7.66
 -15   8  28   -0.04    3.25
 -12   8 -15   23.61    5.88
  -7   8 -20    8.61    4.79
   2   8 -26    3.48    3.17
 -18   7  -1   -0.20    4.98
 -16   7  -6    9.74    5.76
 -15   7  25    3.65    3.62
 -12   7  29    0.36    2.87
 -17   6  15    7.03    4.14
 -15   6  -4    6.87    4.74
 -14   6  23   13.99    3.65
 -13   6  -8  192.19   10.32
 -11   6 -11   25.74    5.49
   5   6 -24   64.26    3.28
 -15   5  15    9.33    3.86
 -13   5  -4   17.82    4.78
 -12   5  -6    0.80    4.25
 -13   4   3   65.11    5.67
 -13   4  14   71.14    5.25
  -7   4 -10   94.29    5.84
  -1   4 -16  125.06    5.66
 -11   3  11   65.19    4.71
   3   3  30    3.68    3.13
  -6   2  18   16.15    1.97
  -4   2  -6   36.45    3.11
   5   2  28   14.21    3.82
  18   2 -19    8.27    3.52
  24   2 -19   34.02    5.09
  29   2 -18    0.95    4.32
  -5   1   4   25.68    2.32
   8   1  26    7.89    4.37
  17   1 -16   12.35    3.84
  24   1 -16    0.83    4.30
   6   0  21    1.07    3.57
   8   0  22    1.31    4.02
  22   0  23   -0.25    7.19
  26   0 -12    8.64    5.45
  32   0  -9    0.00    5.64
  33   0  -8   19.44    6.28
  34   0  -7    0.78    5.77
  35   0  -6    0.69    6.45
  11  -1  -6  533.66   17.85
  13  -1  -7   77.89    5.34
  16  -1  -8  298.12   12.18
  20  -1  19    3.42    5.81
  21  -1  19   -0.12    2.53
  23  -1  -8   20.25    5.55
  27  -1  16   -0.13    7.50
  28  -1  -6   24.39    6.26
  28  -1  15    6.39    7.58
  29  -1  -5    7.97    5.91
  29  -1  14    1.64    7.77
  30  -1  -4    6.09    6.14
  30  -1  13    0.92    7.49
  31  -1  -3    0.01    6.07
  31  -1  12    7.31    8.46
  32  -1  -1    0.88    6.49
  32  -1  10   -0.40    7.74
  33  -1   1   -0.17    6.79
  33  -1   2    4.45    6.98
  33  -1   6   18.82    7.93
  33  -1   7    9.84    7.63
  11  -2   5  101.56    6.48
  11  -2   8    3.71    4.08
  12  -2  10   48.71    5.50
  13  -2   1  181.94    8.98
  13  -2  11   96.71    7.23
  15  -2  12    1.73    5.11
  16  -2  -1   17.70    4.89
  16  -2  12    8.91    5.30
  17  -2  -1   13.83    5.07
  19  -2  12   11.62    6.23
  21  -2  -1   87.87    7.82
  22  -2  -1   16.01    5.89
  22  -2  11    0.72    5.51
  23  -2   0   42.12    6.89
  23  -2  10   23.10    6.71
  24  -2   1   14.88    6.35
  24  -2   9    1.17    5.96
  25  -2   2   20.80    6.48
  25  -2   8    0.88    6.19
  26  -2   5    1.06    5.64
 -27  14  -3    0.77    6.81
 -25  14  -8    1.15    7.33
 -24  14 -10    1.11    7.78
 -27  13   1    1.15    6.87
 -26  12   2    3.10    6.97
 -25  12  -2   -0.39    7.01
 -24  12  -5    0.55    7.33
 -25  11  16   -0.40    5.01
 -24  11  -1   12.83    6.71
 -24  11  20    1.64    4.63
  -7  11 -25    0.72    4.84
 -24  10   5   13.24    6.42
 -24  10   6    0.49    6.32
 -24  10  13    1.97    5.47
 -20  10  -8    1.13    6.32
 -17  10 -13    1.31    6.29
 -13  10 -18    6.04    6.40
 -10  10 -21    2.36    5.46
  -5  10 -25   18.40    5.18
   0  10 -28    4.45    3.94
   2  10 -29    0.15    3.47
 -22   9   2   57.13    7.78
 -21   9  -2   18.35    6.62
 -21   9  20    3.34    4.38
 -19   9  -7    4.51    6.28
  -1   9 -26    3.84    4.10
 -21   8   5   13.41    5.63
 -21   8  13    0.23    4.68
 -20   8   0    0.11    5.73
 -20   8  18   10.10    4.59
 -19   8  21    1.00    4.02
 -17   8  25   -0.01    3.53
 -15   8 -11   21.07    6.61
   0   8 -25    0.76    3.62
   4   8 -27    9.76    2.91
 -19   7   3   47.58    6.72
 -19   7  15   10.10    4.46
 -17   7  -4    6.48    5.54
 -15   7  -8   82.52    7.90
  -2   6 -20    0.26    3.33
  -8   5 -12  419.37   15.63
  -3   5 -17   76.36    5.22
 -11   3   5    0.49    3.19
  -5   3  -9  363.54   12.71
  11   3 -20   53.57    3.25
  15   3 -21    8.48    3.04
  27   3 -21    5.74    4.00
   3   2  27    6.87    3.24
   8   2  29    1.05    4.19
  13   2 -18   75.49    4.51
  19   2 -19    3.62    3.61
  20   2 -19   16.65    4.14
  21   2 -19   10.29    4.04
  22   2 -19   43.79    5.03
  23   2 -19   14.18    4.25
  28   2 -18    0.68    4.37
  31   2 -17    1.16    4.71
  -3   1  -2   14.59    1.17
   4   1  24   22.77    3.67
  10   1 -14   17.75    2.74
  13   1  27   11.47    5.49
  14   1  27    1.52    5.33
  18   1 -16   31.03    4.40
  23   1 -16    0.54    4.29
  28   1 -15    1.81    4.76
  11   0  23    0.68    4.84
  25   0 -12   16.23    5.21
  28   0 -11   -0.41    4.89
  30   0 -10   27.75    6.69
  35   0  -5    0.26    6.16
   4  -1  11  293.69   10.35
   9  -1  17    0.06    3.83
  14  -1  19    2.62    5.28
  15  -1  19   11.90    5.58
  17  -1  -8    6.71    4.58
  18  -1  19    0.06    5.93
  19  -1  19    5.68    6.52
  22  -1  -8   25.43    5.41
  23  -1  18   -0.95    6.77
  25  -1  17   -0.83    7.31
  27  -1  -6    2.56    6.03
  31  -1  -2    1.54    6.48
  32  -1   9    1.74    7.70
  33  -1   3    1.18    6.52
  33  -1   4    5.27    7.43
  33  -1   5    2.23    7.30
  11  -2   6   35.34    4.76
  12  -2   3   65.09    5.46
  12  -2   9  123.02    7.63
  13  -2  10    5.86    4.56
  14  -2  11    8.71    4.68
  15  -2   0    1.27    4.07
  17  -2  12   13.47    5.84
  18  -2  -1   11.51    4.98
  18  -2  12   19.34    6.43
  22  -2   0   11.08    5.72
  23  -2   1   45.01    6.76
  24  -2   2    0.20    5.94
  25  -2   3    1.46    5.90
  25  -2   5    6.48    6.46
  25  -2   6   36.73    7.42
 -23  14 -12   -0.54    8.29
 -28  13   7   -0.22    6.57
 -28  13   9    0.00    5.67
 -26  13  -3    4.38    7.35
 -24  13  -8    2.77    7.34
 -20  13 -15    5.77    7.98
 -16  13 -20    7.45    7.27
 -15  13 -21    0.65    6.89
 -26  12   1    1.10    6.49
 -20  12 -13    7.84    7.32
  -9  12 -25   16.37    6.26
 -22  11  -7   -0.13    6.97
 -21  11  -9    0.85    6.76
 -18  11 -14    0.10    7.06
 -13  11 -20    0.00    6.45
 -24  10   4    4.04    6.16
 -24  10  14    2.08    5.10
 -23  10  19    0.15    4.55
 -22  10  22    0.15    4.38
 -21  10  -6    5.67    6.80
 -19  10 -10   25.01    7.22
 -14  10 -17   -0.01    6.04
  -9  10 -22    4.68    5.35
 -22   9   1   34.47    7.25
 -22   9  17    0.51    4.81
 -18   9  -9   -0.43    6.70
 -14   9 -15    9.11    6.31
  -7   9 -22    2.41    5.05
 -21   8   4    5.04    5.44
 -21   8  14   15.04    5.12
 -18   8  -6    0.43    5.69
 -13   8 -14   38.28    7.08
  -6   8 -21   12.32    4.81
 -19   7   2    4.85    5.57
 -18   7  19    0.13    4.00
 -14   7 -10   72.04    7.61
 -13   7  28   13.76    3.33
  -6   7 -19    3.48    4.43
 -17   6  16    1.75    4.01
 -16   6  -2    0.88    5.01
   1   6 -22    2.34    2.85
 -14   5  -2    2.50    4.79
 -11   5  -8    2.33    4.21
 -13   4   2   46.05    5.30
 -11   3  12   34.07    3.85
 -10   3   0    0.88    3.18
 -10   3  16   51.63    3.98
  26   3 -21   13.98    4.50
  -8   2   3  120.22    5.84
  -7   2  16   17.77    2.32
   0   2  25   32.43    2.82
  10   2 -17   20.56    2.65
   9   1  26    2.50    4.42
  13   1 -15    9.50    3.15
  15   1  27    0.00    5.48
  16   1  27    2.97    6.01
  19   1 -16    2.92    3.89
  20   1 -16   21.56    4.20
  22   1 -16   10.91    4.31
  27   1 -15   11.97    4.97
  30   1 -14    0.14    4.91
  12   0  23   -0.26    4.73
  20   0  23   -0.32    6.38
  24   0 -12    3.96    4.68
  31   0  -9    0.00    5.25
  32   0  -8    2.45    6.02
  33   0  -7   -0.66    6.25
  34   0  -6   14.08    6.25
  11  -1  18    6.46    4.68
  16  -1  19    4.76    5.54
  17  -1  19   11.08    6.39
  18  -1  -8   41.39    5.30
  19  -1  -8   12.75    4.90
  20  -1  -8   95.07    7.32
  21  -1  -8    0.61    4.50
  22  -1  18    0.40    6.81
  24  -1  17    5.08    6.90
  25  -1  -7   14.39    5.50
  26  -1  16    4.25    7.35
  27  -1  15    4.02    7.46
  28  -1  -5    0.00    5.55
  28  -1  14    8.45    7.44
  29  -1  -4    7.15    6.19
  29  -1  13    1.71    7.61
  30  -1  -3    1.29    6.16
  30  -1  12    0.85    7.98
  31  -1  10    4.00    7.18
  32  -1   1   -0.13    6.45
  32  -1   7    7.03    7.66
  32  -1   8   -0.76    7.72
  12  -2   4  153.07    8.14
  12  -2   8  149.85    8.30
  13  -2   2    4.31    4.04
  14  -2   1  112.82    7.28
  15  -2  11  146.29    9.06
  16  -2   0   11.56    4.71
  16  -2  11    5.95    5.30
  17  -2   0   50.43    5.94
  18  -2  11   10.86    6.05
  19  -2  11   -0.03    5.41
  20  -2   0  100.23    8.04
  20  -2  11    1.63    6.36
  21  -2  10   11.92    6.43
  23  -2   8   -0.03    6.20
  24  -2   4   14.70    6.67
  24  -2   5    4.72    6.34
  24  -2   6    0.80    6.35
  24  -2   7   -1.36    6.41
 -28  13   6    1.29    6.18
 -27  13   0    0.83    7.04
 -25  13  -6    6.88    7.65
 -22  13 -12    0.88    7.17
 -17  13 -19    0.57    6.91
 -27  12   7    2.31    6.66
 -27  12   8    3.32    6.03
 -27  12   9   -0.73    5.80
 -27  12  10    0.58    5.68
 -27  12  11    0.92    5.59
 -27  12  12    6.98    6.08
 -25  12  -3    2.85    7.35
 -23  12  -8   19.42    8.05
 -24  11  -2   12.59    7.31
 -23  11  -5   -0.95    6.95
 -20  11 -11   25.85    7.65
 -15  11 -18   -0.04    6.50
 -14  11 -19   11.75    6.90
 -12  11 -21    9.42    6.61
 -11  11 -22    0.94    5.94
 -22  10  -4    0.48    6.63
 -18  10 -12    0.58    7.04
 -15  10 -16   37.13    7.37
  -2  10 -27    0.23    4.14
 -23   9   7   11.48    5.94
 -23   9   8   14.41    5.88
 -23   9   9   28.82    6.14
 -23   9  10    0.00    5.34
 -23   9  11    3.14    5.39
 -20   9  23    5.13    4.24
 -19   9  25   -0.18    3.96
 -17   9 -11   27.82    6.90
 -20   8  -1   11.59    6.08
 -19   7  16    0.74    4.26
 -18   7  -2  136.26    9.64
 -18   6   8   66.11    6.73
 -18   6   9    0.53    4.48
 -18   6  10  198.51   10.18
 -17   6   1   23.84    5.86
 -13   6  25   14.48    3.45
 -12   6 -10   30.08    5.76
  -8   6 -15   10.08    4.51
  -7   6 -16  107.61    7.03
 -16   5   7   27.23    5.03
 -16   5   8   78.09    6.62
 -16   5   9  165.00    8.98
 -16   5  10   34.51    5.07
 -15   5   1   47.31    5.96
 -15   5  16    6.87    3.88
 -13   5  21    2.05    3.23
  -9   5 -11    0.14    4.23
  14   5 -25   22.69    2.69
 -11   4  20   -0.11    2.85
  -8   4  -9    0.59    3.58
 -11   3   4  247.36   10.19
   6   3  31    1.29    3.69
  -8   2  13   75.24    4.09
  27   2 -18    1.07    4.49
  30   2 -17    0.32    4.57
  33   1 -12    0.76    5.13
  34   1 -11    0.78    5.63
   5   0  20   24.41    3.85
   8   0  -9    0.13    2.23
  12   0 -11    0.16    2.97
  13   0  23   -0.41    5.14
  19   0  23   -0.20    6.12
  23   0 -12   13.96    5.01
  23   0  22   42.81    8.68
  27   0 -11    0.54    5.04
  35   0  -4    1.12    6.02
   8  -1  16    3.78    3.80
  10  -1  -5  310.74   11.35
  12  -1  18   44.98    5.66
  21  -1  18    1.92    6.72
  24  -1  -7    5.41    5.15
  25  -1  16    0.13    6.93
  26  -1  -6    0.23    5.04
  30  -1  11    3.78    7.69
  31  -1  -1   -0.39    6.59
  31  -1   9    5.74    7.34
  32  -1   2   11.57    6.77
  32  -1   3    6.89    7.23
  32  -1   4    1.52    6.83
  32  -1   5    8.48    7.33
  32  -1   6    1.86    7.49
  12  -2   5    1.94    3.80
  12  -2   7    8.70    4.16
  13  -2   3  635.22   21.94
  13  -2   9   11.15    4.60
  14  -2   2   68.56    6.05
  14  -2  10   10.16    4.97
  15  -2   1  163.18    8.88
  17  -2  11    0.00    5.45
  19  -2   0   31.28    5.63
  20  -2  10    2.33    5.61
  21  -2   1    5.07    5.55
  21  -2   9   19.48    7.01
  22  -2   2   14.16    6.03
  22  -2   8   60.49    7.99
  22  -2   9    8.95    6.91
  23  -2   3   -0.20    5.66
  23  -2   4    0.20    5.93
  23  -2   5   -0.13    5.52
  23  -2   6    4.42    6.13
  23  -2   7   13.80    6.37
 -28  13   5    0.59    6.66
 -26  13  -4    0.69    6.96
 -18  13 -18    0.77    7.22
 -27  12  13    2.44    5.52
 -26  12   0    4.48    7.18
 -24  12  -6    0.00    7.23
 -22  12 -10    3.56    8.04
 -25  11   1   21.24    7.49
 -24  10   3   31.33    7.17
 -16  10 -15    0.77    6.30
  -8  10 -23    0.66    5.35
 -23   9   6    1.33    5.48
 -23   9  12    2.17    5.41
 -22   9   0    3.36    5.84
 -22   9  18    9.21    4.74
 -21   9  21    0.28    4.28
 -15   9 -14   10.16    6.19
  -3   9 -25    7.60    4.40
   5   9 -29    0.06    2.65
 -21   8   3   52.21    7.26
 -21   8  15    6.67    4.75
 -20   8  19   12.16    4.62
 -19   8  -4    2.78    6.03
 -16   8 -10    4.13    5.85
 -16   8  27    0.31    3.36
 -14   8 -13    2.56    5.55
 -19   7   1    3.54    5.50
 -17   7  22    4.92    3.97
  -5   7 -20    8.65    4.33
 -18   6   7   24.02    5.09
 -18   6  11    5.67    5.00
 -15   6  -5    1.85    5.11
 -14   6  -7  261.76   12.60
  -9   6 -14  144.84    8.53
  -6   6 -17    3.42    4.09
  15   6 -27    4.76    2.42
 -16   5   6   47.75    5.60
 -16   5  11    2.09    4.34
 -14   5  19    7.61    3.53
  10   5 -24   20.36    1.40
 -13   4  15    1.60    3.35
 -12   4  18    7.86    3.22
 -11   4  -4    6.19    4.09
 -10   4  -6  154.25    8.08
  16   3 -21    2.16    3.09
  25   3 -21    0.10    4.04
  29   3 -20    6.23    4.57
  -6   2  -3  671.86   21.17
   9   2  29    2.17    4.43
  32   2 -16   -0.21    4.82
  -4   1   0    9.98    1.57
  26   1 -15   -0.17    4.54
  29   1 -14   -0.17    4.79
  31   1 -13   -0.16    4.97
   9   0  22    6.71    4.49
  14   0  23   -0.26    5.31
  15   0  23   -0.02    5.54
  16   0  23    0.20    5.63
  17   0  23    0.10    5.95
  18   0  23    0.26    6.15
  22   0 -12   52.46    6.20
  26   0 -11   -0.11    4.79
  30   0  -9   -0.24    5.57
  34   0  -5    0.10    5.95
   6  -1  -1  114.02    5.06
   6  -1  14   26.07    3.90
   7  -1  15   21.11    3.95
  10  -1  17   24.44    4.88
  12  -1  -6    5.05    3.21
  13  -1  18    0.84    4.82
  15  -1  -7  176.46    8.54
  23  -1  -7    3.22    4.82
  23  -1  17    2.59    6.70
  26  -1  15   10.32    7.60
  27  -1  -5    7.80    5.62
  27  -1  14    0.77    7.02
  28  -1  -4   19.57    6.46
  28  -1  13    3.08    7.37
  29  -1  -3   12.27    6.14
  29  -1  12   15.01    8.11
  30  -1  -2    6.74    6.60
  31  -1   0    0.91    6.22
  31  -1   7    8.10    7.28
  31  -1   8    2.32    7.58
  13  -2   4   70.73    6.13
  13  -2   8   46.34    5.42
  14  -2   9   33.25    5.36
  15  -2  10   13.86    5.30
  16  -2   1   26.49    5.23
  16  -2  10  239.98   11.98
  17  -2  10   42.39    6.32
  18  -2   1   23.92    5.59
  18  -2  10   33.92    6.28
  19  -2   1    5.53    5.30
  19  -2  10    1.08    6.11
  20  -2   1   15.73    5.70
  20  -2   9   29.39    6.50
  21  -2   2   14.93    5.79
  21  -2   8    1.04    5.88
  22  -2   3   -0.31    5.48
  22  -2   4    0.08    5.31
  22  -2   6   10.01    6.26
  22  -2   7    2.05    5.76
 -28  13   4    0.93    6.80
 -27  13  -1    4.07    6.97
 -21  13 -14    3.45    8.43
 -27  12   5    1.17    6.29
 -27  12  14    0.57    5.72
 -21  12 -12    3.16    8.11
 -14  12 -21    0.62    6.68
 -26  11   7    0.03    5.98
 -26  11   8   16.84    6.41
 -26  11   9    2.27    6.11
 -26  11  10   11.64    6.39
 -26  11  11    6.06    5.80
 -26  11  12    1.01    5.69
 -25  11  18    0.49    4.77
 -24  11  -3    4.30    6.99
 -19  11 -13    1.99    7.22
 -16  11 -17    5.94    6.81
 -24  10   2   11.71    6.77
 -24  10  16    0.33    4.34
 -23  10  -2    0.80    6.30
 -23  10  20    0.46    4.47
 -21  10  -7    2.51    6.92
 -20  10  -9   23.84    7.26
 -23   9   5    0.08    5.56
 -19   9  -8    2.59    6.46
  -6   9 -23   -0.01    4.82
 -21   8   2   23.28    6.39
 -18   8  24   -0.23    3.85
  -5   8 -22   13.53    4.77
  -2   8 -24   12.04    4.12
 -20   7   7   18.35    5.47
 -20   7   8   10.31    4.94
 -20   7  10    0.91    4.73
 -20   7  11    2.09    4.65
 -17   7  -5   87.93    8.02
 -16   7  -7    3.41    5.42
 -16   7  24   45.64    4.71
 -14   7  27    4.45    3.31
   8   7 -27    4.56    1.05
 -18   6   5    5.35    4.83
 -18   6  12   32.71    5.29
 -17   6   0   54.65    6.56
 -17   6  17   14.91    4.07
 -10   6 -13   14.09    4.89
 -16   5   5    0.90    4.43
 -16   5  12    0.99    4.14
 -13   5  -5   36.21    5.68
 -12   5  23    0.11    3.03
  -2   5 -18   77.01    4.98
   1   5 -20   72.81    4.21
 -14   4   8  186.37    8.87
 -14   4   9   48.18    5.06
 -13   4   1   70.01    6.08
 -12   4  -2  359.92   14.20
  26   4 -23    0.00    3.85
 -11   3   3   64.55    5.06
  -9   3  -3  866.38   27.64
  -6   3  -8  283.47   10.68
  24   3 -21    1.05    3.96
  -8   2   2   23.26    3.38
  -7   2  -1  108.52    5.45
   6   2  28    7.43    4.00
  26   2 -18   10.41    4.59
  29   2 -17    2.40    4.53
  -2   1  -4   22.25    1.77
  10   1  26    5.89    4.73
  25   1 -15    2.24    4.47
  32   1 -12    2.33    4.95
   0   0  14  159.49    5.54
   2   0  17   -0.18    2.42
   4   0  19    0.35    3.02
   7   0  21   -0.28    3.74
  10   0 -10  507.17   16.46
  17   0 -12   29.91    4.52
  18   0 -12    0.54    4.11
  19   0 -12  107.48    7.23
  20   0 -12   12.35    4.53
  21   0 -12   16.38    4.82
  24   0  21    5.11    5.82
  28   0 -10    9.70    5.95
  31   0  -8    4.42    6.01
  32   0  -7    0.00    5.50
  33   0  -6   -0.09    6.38
  35   0  -2    6.09    7.10
   4  -1  10  613.82   19.30
   9  -1  -4   13.47    2.99
  17  -1  18    4.48    5.79
  18  -1  18    2.17    6.22
  19  -1  18    9.29    4.85
  22  -1  -7    6.41    4.80
  22  -1  17    0.76    6.84
  24  -1  16    0.93    7.07
  29  -1  11   24.19    7.93
  30  -1  -1    3.89    6.31
  30  -1   9    3.26    7.64
  31  -1   2    3.78    7.03
  31  -1   3    4.12    7.09
  31  -1   4    1.00    7.12
  31  -1   5    3.84    7.29
  31  -1   6   11.89    7.22
  13  -2   6   15.15    4.55
  13  -2   7    5.89    4.60
  14  -2   3    1.31    4.40
  14  -2   8    1.91    4.37
  15  -2   2  318.31   13.29
  15  -2   9    8.37    4.85
  16  -2   9    0.80    4.92
  17  -2   9  256.73   12.83
  18  -2   9   19.75    5.63
  19  -2   2    1.68    5.32
  19  -2   9   39.98    6.67
  20  -2   2    2.24    5.42
  20  -2   8    5.20    5.67
  21  -2   3    1.06    5.48
  21  -2   4   29.51    6.56
  21  -2   6   16.03    6.37
  21  -2   7   94.78    8.48
  22  -2   5   19.15    6.52
 -28  13   3    0.46    6.96
 -25  13  -7    2.07    7.84
 -19  13 -17    5.67    8.05
 -27  12   4   16.57    7.11
 -26  12  -1    2.30    7.08
 -25  12  -4    0.11    7.09
 -16  12 -19    2.42    6.91
 -15  12 -20    4.90    6.95
 -13  12 -22   10.79    6.74
 -12  12 -23    0.04    6.31
 -26  11   6   -0.16    5.91
 -26  11  13    4.67    5.56
 -25  11   0    2.30    7.02
 -22  11  -8    4.45    7.28
 -21  11 -10    6.63    7.13
 -17  11 -16    0.55    6.62
 -24  10  17    0.44    4.81
 -19  10 -11   21.89    7.35
 -17  10 -14   14.27    7.23
  -7  10 -24    0.42    5.11
  -4  10 -26    3.98    4.70
 -23   9   4   -0.33    5.62
 -20   9  -6   -0.28    6.55
 -18   9 -10    5.67    6.36
 -16   9 -13    0.29    6.17
 -21   8  16    1.13    4.58
 -19   8  22    1.53    4.04
 -15   8 -12   18.91    6.42
 -20   7   6   16.54    5.48
 -20   7  12   17.95    5.24
 -19   7  17    0.27    4.22
 -18   7  20   28.74    4.77
 -15   7  -9    0.87    5.02
 -18   6  13    0.66    4.59
 -16   6  -3    7.32    5.27
 -15   6  22    6.60    3.61
 -13   6  -9   14.91    5.15
  -5   6 -18   52.48    5.14
 -15   5   0   10.92    5.11
 -14   5  -3   62.15    6.37
 -12   5  -7    7.53    4.66
 -10   5 -10   11.09    4.54
 -14   4   7    2.02    3.94
 -14   4  10    0.69    3.66
 -10   4  22    0.33    2.67
   0   4 -17   29.93    3.12
  17   3 -21    1.31    3.21
  23   3 -21    1.83    3.95
  28   3 -20    5.32    4.45
  -5   2  -5   20.34    2.78
  10   2  29    8.27    4.77
  14   2 -18   40.84    3.92
  25   2 -18    5.18    4.39
  31   2 -16    8.96    4.98
  -5   1   3   68.99    3.38
   3   1  23   56.17    4.21
  14   1 -15   34.65    3.92
  28   1 -14   -0.10    4.91
  30   1 -13    0.00    4.94
  33   1 -11    1.82    5.31
  34   1 -10    2.21    5.79
   3   0  18   15.09    3.01
  13   0 -11    0.00    3.03
  21   0  22   -0.09    6.91
  25   0 -11   -0.23    4.95
  29   0  -9   -0.43    5.28
  33   0  -5    0.00    6.12
  34   0  -4    5.56    6.98
  35   0  -1   -0.03    6.61
   5  -1   1  283.91    9.64
   7  -1  -2  226.61    8.44
   8  -1  -3   45.82    3.72
   9  -1  16   39.02    5.02
  11  -1  17   22.12    5.00
  15  -1  18   13.69    5.87
  16  -1  -7  210.04    9.74
  16  -1  18   13.05    6.00
  17  -1  -7    9.00    4.41
  19  -1  -7    6.42    4.42
  20  -1  -7    0.29    4.73
  21  -1  -7    2.86    5.03
  21  -1  17    0.68    6.81
  23  -1  16    0.31    6.95
  25  -1  15    5.22    7.40
  26  -1  -5    0.90    5.48
  26  -1  14    4.33    7.00
  27  -1  -4    0.57    5.57
  27  -1  13    3.89    7.26
  28  -1  -3    0.11    5.72
  28  -1  12    8.39    7.75
  29  -1  -2   37.40    7.31
  29  -1  10    2.88    7.60
  30  -1   0    0.71    6.61
  30  -1   8    5.78    6.97
  14  -2   5    6.30    4.44
  14  -2   6   19.63    4.74
  14  -2   7    0.42    4.40
  15  -2   8  198.16   10.42
  16  -2   3   -0.05    4.71
  16  -2   8    1.38    5.03
  17  -2   2  155.23    9.27
  17  -2   8    5.47    5.33
  18  -2   2    4.25    4.99
  18  -2   8   77.22    7.42
  19  -2   3   25.82    5.85
  19  -2   7    0.52    5.49
  19  -2   8    6.64    5.78
  20  -2   3   51.28    6.92
  20  -2   4   57.57    7.15
  20  -2   5   43.19    6.99
  20  -2   6   72.94    7.90
  20  -2   7   21.38    6.18
  21  -2   5   21.70    6.01
 -28  13   2   -0.58    6.81
 -27  13  -2    4.25    7.24
 -26  13  -5    0.20    7.42
 -22  13 -13    2.74    7.50
 -20  13 -16   -0.48    7.78
 -27  12   3   -0.14    6.38
 -24  12  -7    0.79    7.57
 -23  12  -9    0.75    7.15
 -17  12 -18    5.18    7.20
 -26  11   5    4.58    6.50
 -26  11  14   -0.37    5.20
 -20  11 -12    0.10    7.47
 -25  10   9    2.50    5.93
 -25  10  10    2.83    5.77
 -23   9   3   -0.31    5.80
 -23   9  15    9.33    5.38
 -22   9  -1    5.45    6.48
 -22   9  19    0.87    4.53
 -20   9  24    0.13    3.91
 -12   9 -18   11.55    5.94
 -11   9 -19    9.04    5.82
 -21   8   1    5.63    5.76
 -20   8  20    8.75    4.47
 -19   8  -5    7.72    5.84
 -17   8  -9    3.61    5.95
 -17   8  26    5.70    3.77
 -11   8 -17    2.47    5.91
 -10   8 -18   31.28    5.99
 -20   7   5    1.03    5.10
 -20   7  13   -0.46    4.52
 -18   7  -3    2.03    5.46
  -4   7 -21   29.02    4.64
 -18   6   4  103.22    7.97
 -11   6 -12    1.80    4.75
 -16   5  13   56.62    5.45
 -15   5  17   26.94    4.45
  -8   5  28    0.56    2.03
 -14   4  11    0.09    3.72
  -9   4  -8    2.64    3.69
  25   4 -23   18.49    4.39
 -10   3  -1   67.01    5.21
   1   3 -15    3.32    2.09
  18   3 -21    2.17    3.33
  22   3 -21    6.51    3.90
  -2   2  -9   17.91    2.44
  -1   2 -10    3.71    1.99
  11   2  29    0.91    4.74
  28   2 -17    2.33    4.80
  -5   1  12   48.07    2.45
   5   1  24    2.26    3.48
  12   1  26    1.16    4.93
  24   1 -15    2.88    4.54
  27   1 -14    6.28    4.88
  20   0  22    0.54    6.95
  24   0 -11    0.04    4.80
  25   0  20    0.00    7.79
  27   0 -10    4.38    5.26
  30   0  -8   14.79    6.02
  31   0  -7    1.26    5.64
  32   0  -6    3.59    5.99
  34   0  -3   -0.63    6.27
  35   0   0    2.09    6.76
   4  -1   4  165.66    6.04
  11  -1  -5 1752.90   52.49
  13  -1  -6  188.20    8.52
  18  -1  -7    5.32    4.34
  20  -1  17   22.36    7.23
  23  -1  -6    0.23    4.96
  24  -1  15    0.73    6.76
  25  -1  -5    0.31    5.19
  28  -1  11   11.63    7.74
  29  -1  -1    3.89    6.60
  30  -1   1    4.19    6.42
  30  -1   3    0.00    6.79
  30  -1   5    0.09    6.60
  30  -1   6    8.51    7.52
  30  -1   7    1.46    7.38
  15  -2   4   30.11    5.03
  15  -2   5   56.49    6.03
  15  -2   6   10.59    4.73
  15  -2   7   22.14    5.38
  16  -2   4    5.84    4.57
  16  -2   5    8.90    5.11
  16  -2   6   67.37    6.66
  16  -2   7  129.16    8.57
  17  -2   3    2.44    4.77
  17  -2   4   26.89    5.55
  17  -2   5   10.11    5.01
  17  -2   6   14.65    5.46
  17  -2   7   20.72    5.58
  18  -2   3    0.62    4.81
  18  -2   4   16.49    5.52
  18  -2   5   73.63    7.33
  18  -2   6   73.60    7.40
  18  -2   7    0.37    5.15
  19  -2   4   10.69    5.60
  19  -2   5   34.76    6.17
  19  -2   6   11.11    5.63
 -27  12   2    4.22    6.90
 -26  12  -2   47.45    8.66
 -25  12  -5    2.08    7.07
 -22  12 -11    5.12    8.24
 -18  12 -17   -0.07    7.10
 -11  12 -24    2.85    6.37
 -26  11  15   14.96    5.94
 -25  11  -1    7.65    7.07
 -24  11  -4    5.12    7.13
 -18  11 -15    0.14    7.08
 -25  10   6   13.20    6.83
 -25  10   7   23.67    6.62
 -25  10   8   12.02    6.58
 -25  10  11    5.97    5.96
 -25  10  12   34.93    6.66
 -24  10  18   -0.18    4.72
 -23  10  -3    3.91    6.79
 -23  10  21    7.14    4.60
 -13  10 -19   18.08    6.54
 -12  10 -20    1.32    5.88
 -21   9  22    6.98    4.33
 -17   9 -12   40.89    7.75
 -13   9 -17    0.19    6.05
 -10   9 -20    0.42    5.44
 -22   8   7   44.39    6.69
 -22   8   8   18.03    6.00
 -22   8   9   67.81    7.51
 -22   8  10    7.61    5.58
 -21   8  17   20.20    5.09
 -12   8 -16   21.77    6.00
  -9   8 -19    6.84    4.95
 -20   7   4   27.58    6.02
 -14   7 -11    2.63    5.01
  -1   7 -23    1.22    3.38
 -18   6   3   66.75    6.80
 -18   6  14   55.90    5.89
 -17   6  -1    2.05    5.29
 -14   6  24    4.42    3.39
  16   6 -27    7.19    2.58
  15   5 -25   -0.20    2.50
 -14   4   5   46.54    5.42
  24   4 -23    3.92    3.94
 -11   3   2  111.46    6.40
  -7   3  22    7.89    2.00
   4   3  30    1.82    3.34
  19   3 -21    3.09    3.52
  20   3 -21    7.77    3.76
  21   3 -21    4.18    3.66
   0   2 -11   49.41    2.77
   2   2  26    1.88    2.75
  12   2  29    0.20    4.99
  30   2 -16    1.19    4.72
  32   2 -15    2.66    5.11
  11   1 -14   39.27    3.45
  13   1  26    0.26    5.31
  14   1  26    0.50    5.34
  15   1 -15   66.41    4.90
  15   1  26   -0.30    5.68
  16   1  26    0.81    5.74
  17   1  26    0.08    6.10
  23   1 -15   29.25    5.21
  29   1 -13   -0.20    5.51
  32   1 -11   -0.40    5.19
   6   0  20    2.26    3.64
   8   0  21    0.13    3.95
  11   0  22   20.99    5.21
  19   0  22    0.09    6.07
  22   0  21   -0.42    7.00
  26   0 -10    1.24    5.01
  26   0  19    0.03    7.28
  33   0  -4   -0.67    6.02
   4  -1   9   12.72    2.54
   6  -1  13  351.88   12.65
   8  -1  15   17.14    4.18
  12  -1  17   23.90    5.25
  14  -1  -6    2.44    3.68
  19  -1  17    1.93    4.05
  22  -1  -6    1.90    5.17
  22  -1  16    0.34    6.49
  25  -1  14    5.60    7.03
  26  -1  -4    5.70    5.64
  26  -1  13   -0.65    7.20
  27  -1  -3    3.39    5.77
  27  -1  12    2.30    7.27
  28  -1  -2    3.24    6.40
  28  -1  10    0.61    7.12
  29  -1   0    5.93    6.59
  29  -1   8    1.15    7.08
  30  -1   4    2.87    6.52
 -28  13   1    8.98    7.37
 -27  13  -3    1.09    7.53
 -21  13 -15    0.98    8.18
 -22  11  -9    0.93    7.26
 -25  10   5    5.40    6.26
 -25  10  13    5.55    5.27
 -22  10  -6    2.72    6.88
 -21  10  -8    0.08    6.47
 -20  10 -10    1.34    7.17
 -18  10 -13    1.79    6.90
 -15  10 -17    3.97    6.29
 -14  10 -18    1.01    6.25
 -11  10 -21    6.05    5.95
 -23   9   2    6.14    6.25
 -23   9  16   17.21    5.61
 -20   9  -7    0.52    6.31
 -14   9 -16    2.17    5.89
  -9   9 -21    8.89    5.44
 -22   8   5   17.51    6.50
 -22   8   6   20.16    6.40
 -21   8   0   29.44    6.95
 -20   8  -3   23.87    6.63
 -16   8 -11    0.26    5.77
 -13   8 -15    7.46    6.04
  -8   8 -20   11.55    5.16
  -4   8 -23    3.02    4.27
   6   8 -28   -0.26    2.03
 -20   7   3    1.23    5.40
 -20   7  14    0.05    4.24
 -19   7  -1   17.94    6.22
 -19   7  18   26.67    4.97
 -17   7  -6   25.30    6.31
 -16   7  -8    0.13    6.09
 -15   7  26   11.75    3.73
 -10   7 -16    2.21    5.04
  -9   7 -17    4.09    4.86
 -17   6  18    2.32    3.94
 -16   6  -4    9.97    5.38
 -15   6  -6    6.76    5.38
 -10   6  29    1.50    2.49
  -4   6 -19    0.10    3.61
 -16   5  14   46.41    5.40
 -15   5  -1   24.20    5.45
 -11   5  -9   25.18    5.26
 -10   5  26    9.77    2.72
 -14   4   4  198.68    9.51
 -14   4  12    0.54    3.68
 -11   4  -5    0.73    3.81
  -6   4 -12   10.43    3.49
  -5   4 -13    0.81    3.12
  -4   4 -14   25.96    3.81
 -10   3  17   10.37    2.89
  -9   3  19    2.72    2.51
  -7   3  -7   21.24    3.55
  30   3 -19    1.87    4.53
  -8   2  14   69.56    3.89
  -1   2  24   16.27    2.07
   7   2  28    8.59    4.08
   8   2 -16  127.62    4.74
  15   2 -18   22.99    3.69
  27   2 -17    1.71    4.43
   8   1  25    0.05    4.25
  22   1 -15   19.55    4.70
  26   1 -14    7.12    5.21
  33   1 -10    4.30    5.48
  34   1  -9    3.53    5.61
   7   0  -8 1537.87   45.03
  12   0  22   54.23    6.40
  13   0  22  116.46    8.45
  17   0  22   24.64    6.87
  18   0  22    1.49    6.71
  23   0 -11   -0.61    4.49
  27   0  18    3.91    7.81
  29   0  -8   11.37    5.72
  30   0  -7   -0.27    6.13
  31   0  -6    0.39    6.16
  32   0  -5   -0.16    6.02
  34   0  -1   -0.26    6.64
   7  -1  14    5.13    3.46
  10  -1  16   35.41    5.10
  13  -1  17    0.26    4.77
  14  -1  17   21.74    5.59
  16  -1  17   16.72    5.87
  17  -1  17    6.02    5.94
  18  -1  17    0.22    3.44
  21  -1  -6   27.89    5.36
  21  -1  16    6.49    7.03
  23  -1  15    0.39    7.04
  24  -1  14    7.23    7.71
  27  -1  11   28.79    8.04
  28  -1  -1    2.22    5.76
  29  -1   1    1.40    6.54
  29  -1   2    1.92    6.87
  29  -1   6    0.30    6.94
  29  -1   7    2.06    6.86
 -28  13   0    1.24    7.22
 -26  13  -6    1.53    7.57
 -23  13 -12   10.15    8.15
 -18  13 -19    4.75    7.13
 -28  12   9    0.92    6.03
 -28  12  10    0.83    6.25
 -27  12   1    0.73    6.93
 -19  12 -16    0.98    7.01
 -10  12 -25    0.15    5.89
 -26  11   2    5.10    6.83
 -26  11  16    3.31    5.28
 -25  11  -2    0.63    7.06
 -23  11  -7   -0.30    7.22
 -21  11 -11   23.70    7.75
 -19  11 -14   10.60    7.61
 -15  11 -19   12.30    6.84
 -25  10   4    2.16    6.56
 -25  10  14    2.02    5.46
 -10  10 -22    1.65    5.59
  -1  10 -28    6.28    4.08
 -23   9   1    0.89    5.92
 -22   9  20    0.64    4.45
 -21   9  -5    4.82    6.39
 -19   9  -9    2.11    6.76
 -15   9 -15   17.70    7.17
   0   9 -27    0.22    3.78
 -22   8  13   -0.24    4.97
 -21   8  18   16.08    4.99
 -18   7  -4   11.92    5.91
 -18   7  21    0.63    3.99
 -17   7  23    9.89    4.00
 -11   7 -15    1.36    4.98
  -8   7 -18    3.92    4.72
 -18   6   2   65.82    6.93
 -18   6  15   12.40    4.42
 -14   6  -8   25.39    5.51
 -12   6 -11    3.70    4.72
 -16   5   2   79.59    6.87
 -14   5  20    0.89    3.19
 -13   5  -6   71.49    6.93
  -8   5 -13    2.55    4.18
  -7   5 -14   97.13    6.40
  -6   5 -15  247.93   10.43
 -12   4  -3   69.93    6.05
  -7   4 -11  111.30    6.47
  16   4 -23    0.03    2.88
  23   4 -23    2.78    3.73
  12   3 -20   23.38    2.83
  -9   2   7   68.72    4.41
  -9   2   8    4.76    2.68
  -9   2   9   31.35    3.37
  -8   2   1   41.68    3.70
  -3   2  -8 1871.85   54.72
  16   2 -18   41.22    4.29
  22   2 -18    8.69    4.17
  16   1 -15    9.15    3.56
  17   1 -15    4.27    3.61
  21   1 -15   47.74    5.31
  28   1 -13    0.15    4.83
  30   1 -12    3.52    5.56
  14   0  22   14.16    5.70
  15   0  22    1.54    5.47
  16   0  22    1.41    5.89
  21   0  21   -0.21    6.61
  22   0 -11    0.26    4.46
  23   0  20    0.69    6.70
  25   0 -10    3.64    5.34
  27   0  -9   -0.42    5.31
  28   0  17   -0.40    7.43
  33   0  -3    0.22    6.42
  34   0   0    5.35    7.00
  34   0   1    0.36    6.43
   4  -1   5  368.83   12.05
   4  -1   8   40.03    3.24
   5  -1  11  211.75    8.37
   6  -1   0  139.56    5.82
  10  -1  -4  158.01    7.22
  12  -1  -5   80.98    5.57
  20  -1  -6    1.07    4.67
  20  -1  16   34.63    7.15
  22  -1  15   10.37    7.24
  25  -1  -4    5.86    6.13
  25  -1  13    7.27    6.96
  26  -1  -3   13.32    5.91
  26  -1  12    0.60    7.05
  27  -1  -2   -0.04    5.84
  28  -1   0    7.73    6.36
  28  -1   9    1.08    7.32
  29  -1   4    0.56    6.25
  29  -1   5    3.42    7.10
 -19  13 -18   -0.23    7.56
 -28  12   6    0.32    5.94
 -28  12   8    0.26    6.56
 -28  12  11    0.05    5.84
 -28  12  12    4.96    5.79
 -27  12   0   -0.24    6.71
 -26  12  -3    0.45    6.73
 -25  12  -6   -0.38    7.45
 -23  12 -10   -0.53    7.65
 -26  11  17    3.53    4.99
 -24  11  -5    4.03    7.51
 -16  11 -18    1.00    7.51
 -25  10   3    2.47    6.65
 -25  10  15    0.51    4.94
 -24  10  -1    2.66    6.81
 -24  10  19    0.41    4.76
 -23  10  -4   13.97    7.52
 -23  10  22    0.66    4.43
 -19  10 -12   12.47    7.08
 -16  10 -16    5.27    6.49
   1  10 -29   -0.17    3.64
 -24   9   8    0.73    5.63
 -24   9   9    1.30    5.53
 -24   9  10   26.37    6.25
 -23   9  17   15.35    5.08
 -18   9 -11    3.23    5.96
  -8   9 -22   21.41    5.73
  -2   9 -26    1.88    4.23
   2   9 -28    5.71    3.41
 -22   8   4    6.86    5.86
 -22   8  14    4.77    5.12
 -21   8  -1    1.34    5.59
 -20   8  21   15.25    4.58
 -18   8  -8   19.73    6.58
 -14   8 -14    7.83    5.76
  -7   8 -21    7.77    4.93
 -20   7   2  113.26    8.87
 -20   7  15   14.61    4.79
 -15   7 -10   35.29    6.70
  -7   7 -19    0.52    4.52
 -17   6  -2   10.00    5.68
 -16   6  21    1.82    3.64
 -12   6  27    1.90    3.00
  -9   6  30    3.78    2.26
  17   6 -27    3.26    2.69
 -14   5  -4   21.94    5.38
 -13   5  22   24.96    3.69
  -9   5 -12    9.87    4.30
  -5   5 -16   83.89    5.75
  -1   5 -19   51.12    4.10
  23   5 -25    1.31    3.59
 -14   4   3    9.22    4.11
 -14   4  13  116.83    6.74
 -12   4  19    6.07    3.21
 -10   4  -7   29.68    4.54
  -3   4 -15   48.05    4.12
   3   4 -19   10.14    1.91
  17   4 -23    2.33    3.06
  22   4 -23    0.27    3.63
 -11   3   1   13.42    3.65
   0   3  28    4.00    2.44
  29   3 -19    2.51    4.44
  -9   2   6  850.78   26.48
  11   2 -17   15.99    2.70
  17   2 -18    1.65    3.34
  21   2 -18    1.18    3.99
  26   2 -17   -0.18    4.39
  29   2 -16    0.90    4.65
  31   2 -15    0.31    5.27
   2   1  22   97.63    4.94
  18   1 -15    3.46    3.80
  25   1 -14   26.75    5.51
  31   1 -11    0.67    5.26
  34   1  -8    0.88    6.43
   9   0  -9    0.20    2.29
   9   0  21    0.15    4.23
  20   0 -11    0.25    4.25
  20   0  21   -0.14    6.40
  21   0 -11   -0.16    4.40
  28   0  -8    4.42    5.63
  31   0  -5    0.33    6.37
  32   0  -4   17.88    6.69
  33   0  -2    0.69    6.66
  34   0   2    2.04    6.95
  34   0   3   -1.25    7.31
  34   0   4   -0.14    7.49
  34   0   5    0.08    7.19
   4  -1   6  690.57   21.24
   4  -1   7  352.78   11.75
   5  -1   2 1174.55   34.95
   9  -1  15   68.84    5.76
  11  -1  16   12.75    4.61
  16  -1  -6  142.32    7.87
  17  -1  -6   37.75    5.12
  18  -1  -6  183.09    9.44
  19  -1  -6    9.03    4.81
  19  -1  16    7.40    6.51
  22  -1  -5    7.35    5.65
  23  -1  14    0.57    6.51
  24  -1  -4   12.07    5.59
  24  -1  13   16.37    7.82
  26  -1  11   11.69    7.18
  27  -1  -1   17.31    6.41
  27  -1  10    1.05    7.06
  28  -1   1    0.46    6.47
  28  -1   2   18.65    6.67
  28  -1   7    0.00    7.01
 -28  13  -1   -0.28    7.01
 -27  13  -4    0.36    7.12
 -22  13 -14   -0.10    8.24
 -28  12   5    0.38    6.65
 -20  12 -15   -0.57    7.49
 -27  11   8    0.12    6.51
 -27  11   9    0.63    5.70
 -27  11  10    0.44    6.10
 -26  11   1    1.81    6.75
 -20  11 -13   37.35    8.37
 -17  11 -17   23.32    8.22
 -17  10 -15    3.03    6.44
  -9  10 -23    0.14    5.51
  -3  10 -27    1.37    4.35
 -24   9   6    0.22    5.64
 -24   9   7   19.02    6.82
 -24   9  11   26.55    5.96
 -24   9  12   23.15    6.21
 -23   9   0   19.73    6.97
 -21   9  23    0.03    4.08
 -16   9 -14   23.44    7.08
 -22   8   3   64.21    7.70
 -20   8  -4   28.14    6.90
 -18   8  25    5.41    3.95
 -17   8 -10    7.28    6.03
 -16   8  28    4.24    3.38
 -15   8 -13    6.12    5.98
  -1   8 -25   10.28    3.93
   1   8 -26    1.19    3.32
 -19   7  -2  132.49    9.54
 -19   7  19    3.93    4.22
 -16   7  25    1.11    3.50
  -3   7 -22   83.75    5.92
 -13   6 -10   88.99    7.69
  18   6 -27    0.64    2.80
 -16   5  15    5.95    3.84
 -15   5  -2   55.40    6.45
 -12   5  -8   44.75    5.74
 -11   5  25   41.71    3.63
  -7   5  29   25.34    1.34
  16   5 -25    1.47    2.74
  22   5 -25    5.78    3.56
 -13   4  -1  191.01    9.42
 -11   4  21   19.86    3.28
  -8   4 -10  134.80    7.43
  18   4 -23    3.19    3.22
  19   4 -23    8.36    3.54
  20   4 -23    6.78    3.54
  21   4 -23    0.46    3.66
  27   4 -22    0.54    4.13
 -12   3   6  483.85   16.93
 -12   3   7   26.48    4.02
 -12   3   9    6.10    3.27
 -10   3  -2    5.84    3.42
  -4   3 -11  149.89    6.66
  25   3 -20    0.78    4.01
  -9   2   5  103.94    5.49
  -9   2  10  101.43    5.17
  -7   2  -2   72.68    4.60
   8   2  28    9.24    4.47
  18   2 -18   27.31    4.25
  19   2 -18   48.74    4.94
  20   2 -18   15.22    4.21
  32   2 -14    3.64    5.19
  -5   1   2  835.49   25.09
   5   1 -11  185.51    5.88
   6   1  24    1.23    3.69
  18   1  25   -0.28    6.37
  27   1 -13    3.10    4.89
  29   1 -12    4.57    5.32
  32   1 -10    3.16    5.69
  33   1  -9    0.94    5.97
   5   0  19    0.29    3.32
   7   0  20    5.27    3.76
  16   0 -11    0.38    3.56
  17   0 -11    0.02    3.84
  18   0 -11   -0.14    3.97
  19   0 -11    0.89    4.16
  19   0  21    0.00    6.20
  22   0  20    8.61    3.43
  24   0 -10    5.47    4.83
  24   0  19   -0.14    7.41
  26   0  -9   -0.61    5.10
  29   0  -7    0.24    5.60
  30   0  -6   26.66    6.55
  32   0  -3    0.18    6.10
  33   0   8    4.73    7.62
   7  -1  -1   32.09    3.15
   9  -1  -3  200.60    8.18
  12  -1  16   10.80    4.93
  13  -1  -5   10.52    3.87
  17  -1  16    3.11    2.58
  18  -1  16    2.92    4.95
  21  -1  -5    4.61    5.39
  21  -1  15    1.00    6.24
  25  -1  -3    0.89    5.59
  25  -1  12   -0.10    7.38
  26  -1  -2   24.65    6.67
  27  -1   0    0.75    5.88
  27  -1   9   26.51    7.92
  28  -1   3   11.39    7.16
  28  -1   6    7.34    6.97
 -24  13 -11    4.65    8.45
 -20  13 -17    7.16    7.94
 -28  12   4    7.91    6.73
 -27  12  -1   -0.84    7.15
 -26  12  -4   -0.18    7.13
 -17  12 -19    0.25    6.99
 -16  12 -20    0.61    7.35
 -15  12 -21   -0.38    7.05
 -14  12 -22   -0.08    6.80
 -27  11   6    0.25    6.25
 -27  11   7    1.11    5.86
 -27  11  11   -0.48    5.89
 -27  11  12    1.46    5.49
 -26  11   0    0.65    6.50
 -25  11  -3    2.13    7.05
 -23  11  -8    2.75    7.04
 -22  11 -10    1.39    7.31
 -18  11 -16    1.83    6.94
 -24  10  -2    2.94    7.14
 -22  10  -7    0.50    6.89
 -21  10  -9    3.92    7.05
 -24   9   5    4.30    5.75
 -24   9  13   10.37    5.71
 -23   9  18    4.94    4.78
 -22   9  21   14.21    4.92
 -21   9  -6   19.67    7.18
 -20   9  -8   61.72    8.39
 -22   8   2   40.49    7.23
 -22   8  15    0.46    4.76
 -21   8  19   -0.14    4.26
 -20   7   1   34.35    6.64
 -20   7  16   37.68    5.51
 -17   7  -7   81.12    7.95
 -19   6   8   -0.02    4.70
 -19   6   9    5.42    5.05
 -19   6  10   29.79    5.62
 -18   6  16    0.80    4.06
 -17   6  19    1.15    3.97
 -16   6  -5   70.12    7.27
 -15   6  23    0.53    3.43
  -9   6 -15   20.55    4.98
  -8   6 -16   15.01    4.77
  -3   6 -20    1.78    3.61
  19   6 -27   10.45    3.18
  20   6 -27    0.92    3.11
 -17   5   8  146.59    8.65
 -17   5   9  115.38    7.55
 -16   5   1   42.92    6.06
 -10   5 -11   12.67    4.46
  21   5 -25    1.35    3.44
 -14   4   2   37.01    5.14
 -14   4  14   49.50    4.84
 -13   4  17   67.74    4.97
 -12   3  10    1.52    3.27
 -11   3  15   52.86    4.16
  -8   3  -6    9.93    3.32
  -5   3 -10   11.89    3.22
  -3   3 -12  154.43    6.57
   5   3  30    1.08    3.66
  28   3 -19    0.87    4.42
  -6   2  -4  164.74    6.96
  -4   2  -7  163.83    6.59
  25   2 -17    0.08    4.33
  28   2 -16   17.95    5.16
  30   2 -15   10.83    5.21
   4   1  23   54.01    4.45
   9   1 -13   96.50    4.49
  10   1  25    0.93    4.80
  12   1 -14  181.04    7.48
  17   1  25    1.99    6.12
  24   1 -14    1.41    4.53
  35   1  -6    0.00    6.12
  -1   0  11    0.28    1.02
  10   0  21    0.34    4.54
  12   0 -10    1.18    3.10
  18   0  21    0.44    6.21
  23   0 -10   10.70    4.90
  25   0  18    8.08    8.08
  31   0  -4    0.27    6.00
  31   0  12    9.37    7.93
  32   0  -2    4.11    6.75
  32   0  10    4.92    7.39
  33   0   0    8.27    7.15
  33   0   1   -0.85    6.91
  33   0   6   11.51    7.95
  33   0   7    1.89    7.69
   5  -1  10  126.10    5.95
   7  -1  13   42.07    4.50
   8  -1  -2  842.64   26.12
   8  -1  14    1.08    3.79
  10  -1  15   51.74    5.54
  11  -1  -4  833.50   26.48
  13  -1  16   30.61    5.60
  14  -1  16    9.94    5.29
  15  -1  16   20.80    6.02
  20  -1  -5    7.93    5.37
  20  -1  15    1.81    6.35
  22  -1  14   17.03    7.15
  23  -1  13    4.19    6.58
  24  -1  -3    2.65    5.59
  24  -1  12   15.36    7.35
  25  -1  -2    6.10    5.81
  25  -1  11   20.75    7.27
  26  -1  -1    6.54    6.06
  26  -1  10    0.20    6.95
  27  -1   1    0.00    5.99
  27  -1   7    0.07    6.63
  27  -1   8    0.98    7.08
 -28  13  -2   -0.08    7.13
 -27  13  -5    1.20    7.46
 -23  13 -13    1.22    7.75
 -21  13 -16    2.17    7.97
 -28  12   3   -0.92    6.84
 -25  12  -7    0.97    7.40
 -24  12  -9   -0.18    7.50
 -18  12 -18    6.02    7.59
 -13  12 -23   11.16    7.08
 -27  11  13    3.82    5.85
 -24  11  -6    0.18    7.30
 -24  10  20   -0.25    4.79
 -23  10  -5    4.78    7.32
 -20  10 -11    9.53    6.89
 -18  10 -14   21.16    7.14
  -8  10 -24    0.47    5.18
  -5  10 -26    2.15    4.85
 -24   9   4    4.52    5.93
 -19   9 -10    0.35    6.25
 -17   9 -13    7.97    6.99
  -7   9 -23   21.25    5.37
  -4   9 -25   15.30    4.80
 -21   8  -2   35.35    6.97
  -6   8 -22    2.51    4.74
 -21   7   7   31.56    6.08
 -21   7   8   26.72    5.76
 -21   7   9    0.02    4.71
 -18   7  -5   14.08    6.15
 -16   7  -9    1.66    6.01
  -6   7 -20   20.21    4.73
 -19   6   6  219.98   11.52
 -19   6  11   44.23    5.71
 -15   6  -7   12.94    6.02
 -13   6  26    0.72    3.04
 -10   6 -14   99.09    7.39
  -7   6 -17   59.07    5.60
 -17   5   6   36.53    5.40
 -17   5   7  126.29    8.13
 -17   5  10   82.23    6.71
  -4   5 -17   70.92    5.16
  19   5 -25    3.84    3.32
  20   5 -25    0.36    3.35
  -7   4  26    1.54    0.82
   5   4 -20   73.31    2.60
  11   4 -22   15.72    2.08
  26   4 -22    0.41    4.01
 -12   3   5    6.31    3.65
 -12   3  11   68.91    4.99
  24   3 -20    0.20    3.99
  30   3 -18    0.24    4.46
  -9   2   4   29.69    3.54
   5   2  27    2.45    3.77
   9   2  28    1.55    4.63
  -4   1  -1   66.70    3.17
  11   1  25   43.55    6.05
  16   1  25    0.84    5.87
  21   1  24    0.56    7.13
  23   1 -14    3.47    4.45
  26   1 -13   67.14    6.80
  28   1 -12   -0.03    4.98
  31   1 -10    4.10    5.43
  32   1  -9    2.19    5.84
  33   1  -8    2.19    5.60
  34   1  -7    0.88    6.30
  35   1  -5   -0.17    6.35
   1   0  15    0.26    2.01
   4   0  18   76.10    4.82
  17   0  21    0.00    5.98
  21   0  20    3.17    6.41
  23   0  19   -0.05    7.17
  25   0  -9   -0.31    5.03
  26   0  17   -0.03    7.06
  28   0  -7    0.05    5.23
  29   0  -6   51.83    7.33
  29   0  14    8.78    8.00
  30   0  -5    0.25    5.71
  30   0  13   -0.58    7.64
  32   0  -1    0.51    6.66
  32   0   9    0.14    7.39
[truncated: 5,882,596 more chars]
